# Supplementary material for: Data-driven system to predict academic grades and dropout
Source: PLoS One. 2017 Feb 14;12(2):e0171207. doi: 10.1371/journal.pone.0171207 (PMC5308611; doi:10.1371/journal.pone.0171207)
Supplement: S2 File — Grades of students from Law degrees (2009–2014) in CSV format file. (CSV) [file pone.0171207.s009.csv]

id_alumne	any_matriculacio_assig	id_enseny	id_assig	tipus_apunt	qual	nota_primera_conv	nota_segona_conv
3	2010	G1055	362442	Ordinari	Aprovat	5.6	0
3	2010	G1055	362443	Ordinari	No presentat	0	0
3	2010	G1055	362444	Ordinari	Suspens	3.5	5.9
3	2010	G1055	362449	Ordinari	Aprovat	6.1	0
3	2010	G1055	362450	Ordinari	Aprovat	5.5	0
3	2010	G1055	362451	Ordinari	Aprovat	5.7	0
3	2011	G1055	362441	Ordinari	No presentat	0	0
3	2011	G1055	362443	Ordinari	No presentat	0	0
3	2011	G1055	362446	Ordinari	Notable	7	0
3	2011	G1055	362447	Ordinari	No presentat	0	0
3	2011	G1055	362448	Ordinari	No presentat	0	0
3	2011	G1055	362452	Ordinari	Suspens	2.5	0
3	2011	G1055	362458	Ordinari	Aprovat	5.5	0
3	2012	G1055	362441	Ordinari	Aprovat	6.7	0
3	2012	G1055	362447	Ordinari	Aprovat	5.1	0
3	2012	G1055	362448	Ordinari	Aprovat	5	0
19	2009	G1055	362441	Ordinari	No presentat	0	0
19	2009	G1055	362443	Ordinari	No presentat	0	0
19	2009	G1055	362444	Ordinari	No presentat	0	0
19	2009	G1055	362449	Ordinari	No presentat	0	0
19	2009	G1055	362450	Ordinari	No presentat	0	0
28	2013	G1055	362441	Ordinari	No presentat	0	0
28	2013	G1055	362444	Ordinari	No presentat	0	0
28	2013	G1055	362446	Ordinari	No presentat	0	0
32	2011	G1055	362441	Ordinari	Notable	7.7	0
32	2011	G1055	362443	Ordinari	Aprovat	5.2	0
32	2011	G1055	362444	Ordinari	Aprovat	5	0
32	2011	G1055	362449	Ordinari	Aprovat	5.6	0
32	2011	G1055	362450	Ordinari	Aprovat	5	0
32	2012	G1055	362442	Ordinari	Suspens	3.5	0
32	2012	G1055	362446	Ordinari	Suspens	3.5	0
32	2012	G1055	362447	Ordinari	Aprovat	5	0
32	2012	G1055	362448	Ordinari	Suspens	3.9	0
32	2012	G1055	362451	Ordinari	Aprovat	6	0
32	2013	G1055	362442	Ordinari	Aprovat	6.5	0
32	2013	G1055	362446	Ordinari	Aprovat	5	0
32	2013	G1055	362448	Ordinari	Aprovat	5	0
32	2013	G1055	362456	Ordinari	Aprovat	5.5	0
32	2014	G1055	362452	Ordinari	Suspens	3.6	0
32	2014	G1055	362453	Ordinari	Aprovat	5	0
32	2014	G1055	362454	Ordinari	Aprovat	6	0
32	2014	G1055	362459	Ordinari	Notable	7	0
32	2014	G1055	362469	Ordinari	Aprovat	5	0
34	2012	G1055	362442	Ordinari	Notable	7	0
34	2012	G1055	362444	Ordinari	Matrícula d'Honor	10	0
34	2012	G1055	362447	Ordinari	Matrícula d'Honor	9	0
34	2012	G1055	362449	Ordinari	Matrícula d'Honor	9.3	0
34	2012	G1055	362451	Ordinari	Excel·lent	9	0
34	2013	G1055	362441	Reconeixement d'estudis previs		0	0
34	2013	G1055	362443	Reconeixement d'estudis previs	Notable	8	0
34	2013	G1055	362446	Ordinari	Notable	7	0
34	2013	G1055	362448	Ordinari	Excel·lent	9	0
34	2013	G1055	362450	Ordinari	Aprovat	6.5	0
34	2013	G1055	362452	Ordinari	Notable	7.5	0
34	2013	G1055	362456	Ordinari	Notable	7.5	0
34	2013	G1055	362458	Ordinari	Excel·lent	9	0
34	2013	G1055	362459	Reconeixement d'estudis previs	Aprovat	6	0
34	2013	G1055	362465	Reconeixement d'estudis previs	Aprovat	6	0
34	2013	G1055	362471	Reconeixement d'estudis previs	Aprovat	6	0
34	2014	G1055	362453	Ordinari	Matrícula d'Honor	9.3	0
34	2014	G1055	362454	Ordinari	Aprovat	5.4	0
34	2014	G1055	362461	Ordinari	Excel·lent	9.5	0
34	2014	G1055	362469	Ordinari	Notable	8	0
34	2014	G1055	399004	Reconeixement de crèdits		0	0
35	2010	G1055	362441	Reconeixement d'estudis previs		0	0
35	2010	G1055	362442	Ordinari	Suspens	1.1	0
35	2010	G1055	362443	Reconeixement d'estudis previs	Notable	8	0
35	2010	G1055	362444	Reconeixement d'estudis previs	Notable	8	0
35	2010	G1055	362446	Ordinari	No presentat	0	0
35	2010	G1055	362447	Ordinari	No presentat	0	2.8
35	2010	G1055	362448	Ordinari	Suspens	3.5	5
35	2010	G1055	362449	Ordinari	Aprovat	5.9	0
35	2010	G1055	362450	Ordinari	Excel·lent	9	0
35	2010	G1055	362451	Reconeixement d'estudis previs	Aprovat	6	0
35	2010	G1055	362465	Reconeixement d'estudis previs	Notable	8	0
35	2010	G1055	362471	Reconeixement d'estudis previs	Notable	8.5	0
35	2010	G1055	362472	Reconeixement d'estudis previs	Notable	8	0
35	2011	G1055	362442	Ordinari	Notable	7.1	0
35	2011	G1055	362446	Reconeixement d'estudis previs	Notable	8	0
35	2011	G1055	362447	Ordinari	Notable	7	0
35	2011	G1055	362453	Ordinari	Notable	7.9	0
35	2011	G1055	362456	Ordinari	No presentat	0	0
35	2011	G1055	362458	Ordinari	Aprovat	6.5	0
35	2011	G1055	362459	Ordinari	Notable	7	0
35	2011	G1055	362461	Ordinari	Notable	7	0
35	2011	G1055	362466	Reconeixement d'estudis previs	Notable	7.3	0
35	2011	G1055	362467	Reconeixement d'estudis previs	Notable	7.3	0
35	2012	G1055	362452	Ordinari	Notable	8	0
35	2012	G1055	362454	Ordinari	No presentat	0	0
35	2012	G1055	362456	Ordinari	Notable	8.5	0
35	2012	G1055	362460	Ordinari	Notable	8.2	0
35	2012	G1055	362463	Ordinari	Notable	7.4	0
35	2012	G1055	362469	Ordinari	Notable	7	0
35	2012	G1055	362470	Ordinari	Aprovat	6	0
35	2013	G1055	362474	Reconeixement d'estudis previs	Excel·lent	9	0
35	2013	G1055	362490	Reconeixement d'estudis previs	Aprovat	6	0
35	2014	G1055	362454	Ordinari	Aprovat	6	0
35	2014	G1055	362457	Ordinari	Notable	8.9	0
35	2014	G1055	362462	Ordinari	No presentat	0	0
35	2014	G1055	362464	Ordinari	Suspens	0	0
35	2014	G1055	362468	Ordinari	Notable	7.5	0
35	2014	G1055	362495	Ordinari	Aprovat	6.1	0
35	2014	G1055	362507	Ordinari	Suspens	2	0
35	2014	G1055	399101	Ordinari	Notable	7.7	0
45	2011	G1055	362441	Ordinari	Notable	8.3	0
45	2011	G1055	362442	Ordinari	Notable	8.3	0
45	2011	G1055	362443	Ordinari	Notable	7	0
45	2011	G1055	362444	Ordinari	Excel·lent	9	0
45	2011	G1055	362449	Ordinari	Notable	7.7	0
45	2012	G1055	362446	Ordinari	Aprovat	6.8	0
45	2012	G1055	362447	Ordinari	Aprovat	5.4	0
45	2012	G1055	362448	Ordinari	Aprovat	6	0
45	2012	G1055	362450	Ordinari	Aprovat	6.5	0
45	2012	G1055	362451	Ordinari	Aprovat	5.2	0
45	2013	G1055	362452	Ordinari	Notable	7	0
45	2013	G1055	362454	Ordinari	Suspens	2	0
45	2013	G1055	362458	Ordinari	No presentat	0	0
45	2013	G1055	362459	Ordinari	No presentat	0	0
48	2011	G1055	362441	Reconeixement d'estudis previs	Notable	8	0
48	2011	G1055	362442	Reconeixement d'estudis previs	Excel·lent	9	0
48	2011	G1055	362443	Reconeixement d'estudis previs	Aprovat	5.3	0
48	2011	G1055	362444	Reconeixement d'estudis previs	Notable	8	0
48	2011	G1055	362447	Ordinari	Aprovat	5.3	0
48	2011	G1055	362448	Ordinari	Notable	7	0
48	2011	G1055	362449	Ordinari	Aprovat	5.5	0
48	2011	G1055	362450	Ordinari	Notable	7.2	0
48	2011	G1055	362451	Ordinari	Aprovat	5.6	0
48	2011	G1055	362506	Reconeixement d'estudis previs	Notable	7.4	0
48	2012	G1055	362446	Ordinari	Aprovat	6	0
48	2012	G1055	362452	Ordinari	Notable	7	0
48	2012	G1055	362453	Ordinari	Aprovat	6.5	0
48	2012	G1055	362454	Ordinari	Aprovat	6	0
48	2012	G1055	362456	Ordinari	Aprovat	6	0
48	2012	G1055	362458	Ordinari	Aprovat	5.5	0
48	2012	G1055	362459	Ordinari	Notable	7.7	0
48	2012	G1055	362461	Ordinari	Notable	7	0
48	2012	G1055	362469	Ordinari	Aprovat	6.5	0
48	2013	G1055	362460	Ordinari	Aprovat	5.6	0
48	2013	G1055	362462	Ordinari	Aprovat	6	0
48	2013	G1055	362463	Ordinari	Aprovat	6.1	0
48	2013	G1055	362465	Ordinari	Notable	8	0
48	2013	G1055	362466	Ordinari	Aprovat	5.4	0
48	2013	G1055	362467	Ordinari	Aprovat	6.5	0
48	2013	G1055	362470	Ordinari	Aprovat	6	0
48	2013	G1055	362504	Ordinari	Notable	7	0
48	2013	G1055	362507	Ordinari	Aprovat	6.5	0
48	2014	G1055	362455	Ordinari	Notable	8	0
48	2014	G1055	362457	Ordinari	Aprovat	6	0
48	2014	G1055	362464	Ordinari	Notable	7	0
48	2014	G1055	362468	Ordinari	Aprovat	6.5	0
48	2014	G1055	362483	Ordinari	Aprovat	6.7	0
48	2014	G1055	362485	Ordinari	Aprovat	5	0
48	2014	G1055	362493	Ordinari	Notable	8	0
48	2014	G1055	362502	Ordinari	Aprovat	5.2	0
48	2014	G1055	362503	Ordinari	Excel·lent	9	0
48	2014	G1055	362765	Ordinari	Excel·lent	9	0
48	2014	G1055	362766	Rec. Enseny propi i Exp. Professional		0	0
51	2011	G1055	362442	Ordinari	Excel·lent	9	0
51	2011	G1055	362446	Ordinari	Aprovat	5	0
51	2011	G1055	362447	Ordinari	Aprovat	6	0
51	2011	G1055	362449	Ordinari	Notable	8.5	0
51	2011	G1055	362450	Ordinari	Notable	8	0
51	2011	G1055	362451	Ordinari	Matrícula d'Honor	10	0
51	2012	G1055	362441	Reconeixement d'estudis previs	Aprovat	6	0
51	2012	G1055	362443	Reconeixement d'estudis previs	Aprovat	6	0
51	2012	G1055	362444	Reconeixement d'estudis previs	Notable	7	0
51	2012	G1055	362448	Ordinari	Notable	7.2	0
51	2012	G1055	362453	Ordinari	Notable	8	0
51	2012	G1055	362454	Ordinari	Aprovat	6	0
51	2012	G1055	362456	Ordinari	Notable	7	0
51	2012	G1055	362459	Ordinari	Excel·lent	9	0
51	2012	G1055	362465	Reconeixement d'estudis previs	Notable	7.8	0
51	2012	G1055	362466	Reconeixement d'estudis previs	Notable	7	0
51	2012	G1055	362467	Reconeixement d'estudis previs	Notable	7	0
51	2012	G1055	362469	Ordinari	Notable	7	0
51	2012	G1055	362471	Reconeixement d'estudis previs	Notable	7.8	0
51	2012	G1055	362472	Reconeixement d'estudis previs	Notable	7.5	0
51	2013	G1055	362452	Ordinari	Matrícula d'Honor	10	0
51	2013	G1055	362458	Ordinari	Aprovat	5	0
51	2013	G1055	362460	Ordinari	Notable	7	0
51	2013	G1055	362461	Ordinari	Notable	8	0
51	2013	G1055	362470	Ordinari	Aprovat	5	0
51	2013	G1055	362507	Ordinari	Aprovat	5.6	0
51	2013	G1055	399004	Reconeixement de crèdits		0	0
51	2014	G1055	362455	Ordinari	Suspens	2.1	0
51	2014	G1055	362462	Ordinari	Notable	7.5	0
51	2014	G1055	362463	Ordinari	Aprovat	6	0
51	2014	G1055	362468	Ordinari	Notable	7.3	0
51	2014	G1055	362490	Ordinari	Notable	8	0
51	2014	G1055	362493	Ordinari	Excel·lent	9.5	0
51	2014	G1055	364731	Ordinari	Notable	8.3	0
52	2009	G1055	362441	Reconeixement d'estudis previs		0	0
52	2009	G1055	362443	Reconeixement d'estudis previs	Excel·lent	9	0
52	2009	G1055	362444	Ordinari	Suspens	2.8	5.3
52	2009	G1055	362447	Ordinari	Aprovat	5.4	0
52	2009	G1055	362448	Ordinari	Aprovat	5.5	0
52	2009	G1055	362449	Ordinari	Notable	7	0
52	2009	G1055	362450	Ordinari	Aprovat	5.5	0
52	2009	G1055	362451	Reconeixement d'estudis previs	Aprovat	6	0
52	2010	G1055	362442	Ordinari	Suspens	2.8	5
52	2010	G1055	362446	Ordinari	Suspens	2.5	2.5
52	2010	G1055	362452	Ordinari	Aprovat	5.6	0
52	2010	G1055	362453	Ordinari	Notable	7	0
52	2010	G1055	362454	Ordinari	Aprovat	5.4	0
52	2010	G1055	362456	Ordinari	Aprovat	5	0
52	2010	G1055	362465	Reconeixement d'estudis previs	Aprovat	6	0
52	2010	G1055	362466	Reconeixement d'estudis previs	Aprovat	6	0
52	2010	G1055	362469	Ordinari	No presentat	0	0
52	2010	G1055	362471	Reconeixement d'estudis previs	Aprovat	6	0
52	2010	G1055	362472	Reconeixement d'estudis previs	Notable	7	0
52	2011	G1055	362446	Ordinari	Suspens	4.2	0
52	2011	G1055	362458	Ordinari	Aprovat	6.3	0
52	2011	G1055	362459	Ordinari	Aprovat	5.5	0
52	2011	G1055	362460	Ordinari	Notable	7.3	0
52	2011	G1055	362461	Ordinari	Notable	7.2	0
52	2011	G1055	362462	Ordinari	Suspens	3	6
52	2011	G1055	362469	Ordinari	Aprovat	5.5	0
52	2011	G1055	362507	Ordinari	Aprovat	5.5	0
52	2012	G1055	362446	Reconeixement d'estudis previs	Excel·lent	9	0
52	2012	G1055	362455	Ordinari	Notable	7	0
52	2012	G1055	362457	Ordinari	Suspens	1.6	0
52	2012	G1055	362463	Ordinari	Notable	7.6	0
52	2012	G1055	362464	Ordinari	Aprovat	6.5	0
52	2012	G1055	362467	Ordinari	Aprovat	6	0
52	2012	G1055	362468	Ordinari	Notable	7.2	0
52	2012	G1055	362470	Ordinari	Aprovat	6	0
52	2012	G1055	362484	Reconeixement d'estudis previs	Aprovat	6	0
52	2012	G1055	362488	Ordinari	Notable	7.5	0
52	2012	G1055	362765	Ordinari	Aprovat	5	0
52	2012	G1055	362766	Ordinari	Notable	8	0
52	2013	G1055	362457	Ordinari	Aprovat	5	0
52	2013	G1055	362473	Ordinari	Notable	7	0
52	2013	G1055	399004	Reconeixement de crèdits		0	0
52	2013	G1055	399005	Reconeixement de crèdits		0	0
53	2010	G1055	362441	Reconeixement d'estudis previs		0	0
53	2010	G1055	362442	Ordinari	Excel·lent	9.7	0
53	2010	G1055	362443	Reconeixement d'estudis previs	Excel·lent	9	0
53	2010	G1055	362444	Reconeixement d'estudis previs	Notable	8	0
53	2010	G1055	362446	Ordinari	Matrícula d'Honor	10	0
53	2010	G1055	362447	Ordinari	No presentat	0	7
53	2010	G1055	362448	Ordinari	Excel·lent	10	0
53	2010	G1055	362449	Ordinari	Notable	8	0
53	2010	G1055	362450	Ordinari	Excel·lent	9	0
53	2010	G1055	362451	Reconeixement d'estudis previs	Excel·lent	9	0
53	2010	G1055	362465	Reconeixement d'estudis previs	Excel·lent	9	0
53	2010	G1055	362471	Reconeixement d'estudis previs	Excel·lent	9	0
53	2010	G1055	362472	Reconeixement d'estudis previs	Excel·lent	9	0
53	2011	G1055	362452	Ordinari	Notable	8.3	0
53	2011	G1055	362454	Ordinari	Notable	8	0
53	2011	G1055	362456	Ordinari	Aprovat	6.7	0
53	2011	G1055	362459	Ordinari	No presentat	0	0
53	2011	G1055	362461	Ordinari	No presentat	0	0
53	2011	G1055	362469	Ordinari	No presentat	0	0
56	2010	G1055	362442	Ordinari	Excel·lent	9.2	0
56	2010	G1055	362444	Ordinari	Notable	7	0
56	2010	G1055	362446	Ordinari	Aprovat	5.5	0
56	2010	G1055	362447	Ordinari	No presentat	0	0
56	2010	G1055	362448	Ordinari	Suspens	0.2	0
57	2013	G1055	362442	Ordinari	Suspens	2.5	0
57	2013	G1055	362444	Ordinari	Suspens	1.5	0
57	2013	G1055	362447	Ordinari	No presentat	0	0
57	2013	G1055	362450	Ordinari	No presentat	0	0
57	2013	G1055	362451	Ordinari	Suspens	3	0
59	2009	G1055	362441	Ordinari	Notable	7.9	0
59	2009	G1055	362442	Ordinari	Matrícula d'Honor	9.3	0
59	2009	G1055	362443	Ordinari	Notable	7.6	0
59	2009	G1055	362444	Ordinari	Notable	8.5	0
59	2009	G1055	362446	Ordinari	Excel·lent	9	0
59	2009	G1055	362447	Ordinari	No presentat	0	0
59	2009	G1055	362448	Ordinari	Excel·lent	9	0
59	2009	G1055	362449	Ordinari	Excel·lent	9	0
59	2009	G1055	362450	Ordinari	No presentat	0	5.8
59	2009	G1055	362451	Ordinari	No presentat	0	0
59	2010	G1055	362451	Ordinari	No presentat	0	0
59	2010	G1055	362452	Ordinari	No presentat	0	8.7
59	2010	G1055	362453	Ordinari	Excel·lent	9	0
59	2010	G1055	362454	Ordinari	No presentat	0	6
59	2010	G1055	362456	Ordinari	No presentat	0	9.5
59	2011	G1055	362447	Ordinari	Aprovat	5.6	0
59	2011	G1055	362451	Ordinari	Aprovat	6.4	0
59	2011	G1055	362460	Ordinari	Excel·lent	9	0
59	2011	G1055	362462	Ordinari	Notable	8	0
59	2011	G1055	362466	Ordinari	Notable	7	0
59	2011	G1055	362507	Ordinari	Notable	8.5	0
59	2012	G1055	362455	Ordinari	No presentat	0	0
59	2012	G1055	362457	Ordinari	No presentat	0	0
59	2012	G1055	362458	Ordinari	Notable	8.1	0
59	2012	G1055	362459	Ordinari	Suspens	4.1	0
59	2012	G1055	362461	Ordinari	Notable	7	0
59	2012	G1055	362463	Ordinari	Notable	8	0
59	2012	G1055	362464	Ordinari	Excel·lent	9	0
59	2012	G1055	362465	Ordinari	Aprovat	5	0
59	2012	G1055	362467	Ordinari	Notable	8	0
59	2012	G1055	362469	Ordinari	Aprovat	5	0
59	2012	G1055	362470	Ordinari	Aprovat	5	0
59	2013	G1055	362455	Ordinari	Notable	7.6	0
59	2013	G1055	362457	Ordinari	Aprovat	5.3	0
59	2013	G1055	362459	Ordinari	Suspens	2.8	0
59	2013	G1055	362468	Ordinari	Aprovat	5	0
59	2013	G1055	362475	Ordinari	Suspens	3	0
59	2013	G1055	362484	Ordinari	Notable	7.5	0
59	2013	G1055	362485	Ordinari	Notable	7.5	0
59	2013	G1055	362488	Ordinari	Excel·lent	9.5	0
59	2013	G1055	362502	Ordinari	Aprovat	6	0
59	2013	G1055	362503	Ordinari	Excel·lent	9	0
59	2013	G1055	362504	Ordinari	Aprovat	5.7	0
59	2013	G1055	362505	Ordinari	Notable	8.8	0
59	2013	G1055	362765	Ordinari	No presentat	0	0
59	2013	G1055	364616	Ordinari	Aprovat	5.4	0
59	2014	G1055	362459	Febrer	No presentat	0	0
59	2014	G1055	362459	Ordinari	No presentat	0	0
59	2014	G1055	362490	Febrer	No presentat	0	0
59	2014	G1055	362490	Ordinari	No presentat	0	0
59	2014	G1055	362493	Febrer	No presentat	0	0
59	2014	G1055	362493	Ordinari	No presentat	0	0
59	2014	G1055	362765	Febrer	No presentat	0	0
59	2014	G1055	362765	Ordinari	No presentat	0	0
60	2009	G1055	362441	Ordinari	No presentat	0	0
60	2009	G1055	362443	Ordinari	No presentat	0	0
60	2009	G1055	362444	Ordinari	No presentat	0	0
60	2009	G1055	362446	Ordinari	No presentat	0	0
60	2009	G1055	362447	Ordinari	No presentat	0	0
60	2009	G1055	362449	Ordinari	No presentat	0	0
65	2014	G1055	362442	Ordinari	Aprovat	6.7	0
65	2014	G1055	362443	Ordinari	Aprovat	5	0
65	2014	G1055	362446	Ordinari	Suspens	3	0
65	2014	G1055	362451	Ordinari	Aprovat	6	0
65	2014	G1055	362452	Ordinari	Aprovat	5	0
67	2013	G1055	362441	Ordinari	Notable	7	0
67	2013	G1055	362442	Ordinari	Notable	7	0
67	2013	G1055	362443	Ordinari	Notable	8	0
67	2013	G1055	362444	Ordinari	Notable	7.5	0
67	2013	G1055	362446	Ordinari	Notable	7.1	0
67	2013	G1055	362447	Ordinari	Notable	7	0
67	2013	G1055	362448	Ordinari	Aprovat	5.7	0
67	2013	G1055	362449	Ordinari	Notable	8.5	0
67	2013	G1055	362450	Ordinari	Aprovat	6	0
67	2013	G1055	362451	Ordinari	Aprovat	6.1	0
67	2014	G1055	362452	Ordinari	Notable	7	0
67	2014	G1055	362453	Ordinari	Notable	7	0
67	2014	G1055	362454	Ordinari	Aprovat	6	0
67	2014	G1055	362456	Ordinari	Notable	8.4	0
67	2014	G1055	362458	Ordinari	Notable	8.5	0
67	2014	G1055	362459	Ordinari	Notable	8.3	0
67	2014	G1055	362461	Ordinari	Notable	7	0
67	2014	G1055	362469	Ordinari	Notable	7	0
69	2009	G1055	362441	Ordinari	Aprovat	6	0
69	2009	G1055	362443	Reconeixement d'estudis previs	Aprovat	6	0
69	2009	G1055	362444	Ordinari	Notable	7.1	0
69	2009	G1055	362446	Ordinari	Notable	8	0
69	2009	G1055	362448	Ordinari	Notable	8	0
69	2010	G1055	362442	Ordinari	Excel·lent	9.1	0
69	2010	G1055	362447	Ordinari	Notable	7.3	0
69	2010	G1055	362449	Ordinari	Excel·lent	9	0
69	2010	G1055	362450	Ordinari	Excel·lent	9	0
69	2010	G1055	362451	Reconeixement d'estudis previs	Notable	8	0
69	2011	G1055	362452	Ordinari	Notable	8.5	0
69	2011	G1055	362453	Ordinari	Notable	8.1	0
69	2011	G1055	362456	Ordinari	Excel·lent	9	0
69	2011	G1055	362458	Ordinari	Notable	8.3	0
69	2011	G1055	362459	Ordinari	Notable	7	0
69	2011	G1055	362461	Ordinari	Notable	7.5	0
69	2011	G1055	362471	Reconeixement d'estudis previs	Notable	8.5	0
69	2011	G1055	362472	Reconeixement d'estudis previs	Notable	7	0
69	2012	G1055	362454	Ordinari	Notable	7	0
69	2012	G1055	362460	Ordinari	Notable	7.5	0
69	2012	G1055	362462	Ordinari	Matrícula d'Honor	9	0
69	2012	G1055	362463	Ordinari	Notable	7.2	0
69	2012	G1055	362466	Reconeixement d'estudis previs	Notable	7	0
69	2012	G1055	362467	Ordinari	Notable	8	0
69	2012	G1055	362469	Ordinari	Excel·lent	9	0
69	2013	G1055	362455	Ordinari	Notable	8	0
69	2013	G1055	362464	Ordinari	Notable	7.9	0
69	2013	G1055	362465	Reconeixement d'estudis previs	Notable	8	0
69	2013	G1055	362468	Ordinari	Notable	7.8	0
69	2013	G1055	362470	Ordinari	No presentat	0	0
69	2013	G1055	362483	Ordinari	Notable	7.7	0
69	2013	G1055	362497	Reconeixement d'estudis previs	Notable	8	0
69	2013	G1055	362499	Ordinari	Notable	8.6	0
69	2013	G1055	362507	Ordinari	Excel·lent	9	0
69	2013	G1055	399004	Reconeixement de crèdits		0	0
69	2014	G1055	362457	Febrer	No presentat	0	0
69	2014	G1055	362457	Ordinari	Suspens	0	0
69	2014	G1055	362470	Febrer	No presentat	0	0
69	2014	G1055	362470	Ordinari	No presentat	0	0
69	2014	G1055	362479	Febrer	No presentat	0	0
69	2014	G1055	362479	Ordinari	No presentat	0	0
69	2014	G1055	362506	Febrer	No presentat	0	0
69	2014	G1055	362506	Ordinari	No presentat	0	0
69	2014	G1055	362765	Febrer	No presentat	0	0
69	2014	G1055	362765	Ordinari	No presentat	0	0
71	2010	G1055	362441	Ordinari	No presentat	0	0
71	2010	G1055	362442	Ordinari	Excel·lent	9	0
71	2010	G1055	362443	Ordinari	No presentat	0	0
71	2010	G1055	362444	Ordinari	Notable	8.3	0
71	2010	G1055	362446	Ordinari	Notable	8.5	0
71	2010	G1055	362447	Ordinari	Notable	8.4	0
71	2010	G1055	362448	Ordinari	Notable	8	0
71	2010	G1055	362449	Ordinari	Matrícula d'Honor	9.5	0
71	2010	G1055	362450	Ordinari	No presentat	0	6
71	2010	G1055	362451	Ordinari	Matrícula d'Honor	9.6	0
71	2011	G1055	362441	Reconeixement d'estudis previs		0	0
71	2011	G1055	362443	Reconeixement d'estudis previs	Aprovat	6	0
71	2011	G1055	362452	Ordinari	Matrícula d'Honor	10	0
71	2011	G1055	362454	Ordinari	Matrícula d'Honor	9.8	0
71	2011	G1055	362456	Ordinari	Matrícula d'Honor	10	0
71	2011	G1055	362458	Reconeixement d'estudis previs	Aprovat	6	0
71	2011	G1055	362459	Ordinari	Matrícula d'Honor	10	0
71	2011	G1055	362461	Ordinari	Matrícula d'Honor	10	0
71	2011	G1055	362469	Ordinari	Matrícula d'Honor	10	0
71	2012	G1055	362453	Ordinari	Matrícula d'Honor	9.6	0
71	2012	G1055	362460	Reconeixement d'estudis previs	Notable	8	0
71	2012	G1055	362462	Ordinari	Matrícula d'Honor	10	0
71	2012	G1055	362463	Ordinari	Notable	8.3	0
71	2012	G1055	362465	Ordinari	Notable	8.5	0
71	2012	G1055	362466	Reconeixement d'estudis previs	Aprovat	6	0
71	2012	G1055	362467	Ordinari	Matrícula d'Honor	10	0
71	2012	G1055	362470	Ordinari	Excel·lent	9.5	0
71	2012	G1055	362482	Ordinari	Notable	7	0
71	2012	G1055	362507	Ordinari	Matrícula d'Honor	10	0
71	2013	G1055	362455	Ordinari	Matrícula d'Honor	10	0
71	2013	G1055	362457	Ordinari	Notable	8	0
71	2013	G1055	362464	Ordinari	Excel·lent	9	0
71	2013	G1055	362468	Ordinari	Matrícula d'Honor	9.2	0
71	2013	G1055	362471	Ordinari	Excel·lent	9	0
71	2013	G1055	362474	Ordinari	Notable	7	0
71	2013	G1055	362475	Ordinari	Notable	8.5	0
71	2013	G1055	362476	Ordinari	Excel·lent	9	0
71	2013	G1055	362490	Ordinari	Notable	7.3	0
71	2013	G1055	362499	Ordinari	Aprovat	6	0
71	2013	G1055	362504	Ordinari	No presentat	0	0
71	2013	G1055	362765	Ordinari	Notable	7.8	0
71	2013	G1055	362766	Rec. Enseny propi i Exp. Professional		0	0
71	2013	G1055	399004	Reconeixement de crèdits		0	0
75	2013	G1055	362441	Reconeixement d'estudis previs	Notable	8	0
75	2013	G1055	362442	Reconeixement d'estudis previs	Aprovat	6	0
75	2013	G1055	362443	Reconeixement d'estudis previs	Aprovat	6	0
75	2013	G1055	362444	Reconeixement d'estudis previs	Notable	8	0
75	2013	G1055	362446	Reconeixement d'estudis previs	Aprovat	6	0
75	2013	G1055	362447	Ordinari	No presentat	0	0
75	2013	G1055	362448	Ordinari	Suspens	3.2	0
75	2013	G1055	362449	Ordinari	Suspens	4.2	0
75	2013	G1055	362450	Ordinari	Suspens	4.5	0
75	2013	G1055	362451	Ordinari	Suspens	3.6	0
75	2013	G1055	362452	Ordinari	Aprovat	5	0
75	2013	G1055	362453	Ordinari	Suspens	2.5	0
75	2013	G1055	362454	Ordinari	Suspens	4.5	0
75	2013	G1055	362456	Reconeixement d'estudis previs	Aprovat	6	0
75	2013	G1055	362458	Reconeixement d'estudis previs	Aprovat	6	0
75	2013	G1055	362459	Reconeixement d'estudis previs	Notable	8	0
75	2013	G1055	362461	Reconeixement d'estudis previs	Aprovat	6	0
75	2013	G1055	362462	Reconeixement d'estudis previs	Aprovat	6	0
75	2013	G1055	362469	Ordinari	Suspens	3.5	0
76	2010	G1055	362441	Reconeixement d'estudis previs		0	0
76	2010	G1055	362442	Ordinari	Suspens	3.7	7
76	2010	G1055	362444	Ordinari	No presentat	0	5
76	2010	G1055	362448	Ordinari	No presentat	0	3.8
76	2010	G1055	362449	Ordinari	Suspens	2.4	3.1
76	2010	G1055	362450	Ordinari	Suspens	2.5	2.5
76	2011	G1055	362446	Ordinari	No presentat	0	0
76	2011	G1055	362447	Ordinari	Aprovat	6	0
76	2011	G1055	362448	Ordinari	Suspens	4.2	0
76	2011	G1055	362449	Ordinari	Aprovat	6.7	0
76	2011	G1055	362450	Ordinari	No presentat	0	0
76	2011	G1055	362451	Ordinari	Suspens	3.5	0
76	2012	G1055	362443	Reconeixement d'estudis previs	Aprovat	6	0
76	2012	G1055	362446	Ordinari	Aprovat	5	0
76	2012	G1055	362448	Ordinari	No presentat	0	0
76	2012	G1055	362450	Ordinari	No presentat	0	0
76	2012	G1055	362451	Ordinari	Aprovat	5	0
76	2012	G1055	362453	Ordinari	Aprovat	5	0
76	2012	G1055	362454	Ordinari	Aprovat	5	0
76	2012	G1055	362456	Ordinari	No presentat	0	0
76	2012	G1055	362459	Reconeixement d'estudis previs	Aprovat	6	0
76	2012	G1055	362461	Ordinari	No presentat	0	0
76	2012	G1055	362465	Reconeixement d'estudis previs	Aprovat	6	0
76	2012	G1055	362469	Ordinari	No presentat	0	0
76	2014	G1055	362448	Ordinari	Notable	7	0
76	2014	G1055	362450	Ordinari	Suspens	3.5	0
76	2014	G1055	362452	Ordinari	Aprovat	5	0
76	2014	G1055	362456	Ordinari	Notable	7	0
76	2014	G1055	362458	Ordinari	Aprovat	5	0
76	2014	G1055	362461	Ordinari	Aprovat	5.1	0
76	2014	G1055	362462	Ordinari	Suspens	4.4	0
76	2014	G1055	362469	Ordinari	Aprovat	6.5	0
89	2010	G1055	362441	Ordinari	No presentat	0	0
89	2010	G1055	362442	Ordinari	No presentat	0	0
89	2010	G1055	362443	Ordinari	No presentat	0	0
89	2010	G1055	362444	Ordinari	No presentat	0	0
89	2010	G1055	362446	Ordinari	No presentat	0	0
89	2010	G1055	362447	Ordinari	No presentat	0	0
89	2010	G1055	362448	Ordinari	No presentat	0	0
89	2010	G1055	362449	Ordinari	No presentat	0	0
89	2010	G1055	362450	Ordinari	No presentat	0	0
89	2010	G1055	362451	Ordinari	No presentat	0	0
91	2013	G1055	362444	Ordinari	No presentat	0	0
91	2013	G1055	362446	Ordinari	No presentat	0	0
91	2013	G1055	362451	Ordinari	No presentat	0	0
92	2013	G1055	362443	Ordinari	Notable	8	0
92	2013	G1055	362444	Ordinari	Notable	7	0
92	2013	G1055	362449	Ordinari	Notable	7.8	0
92	2013	G1055	362450	Ordinari	Notable	7	0
92	2013	G1055	362451	Ordinari	Notable	8	0
94	2011	G1055	362441	Reconeixement d'estudis previs	Excel·lent	9	0
94	2011	G1055	362442	Ordinari	Aprovat	6	0
94	2011	G1055	362443	Reconeixement d'estudis previs	Excel·lent	9	0
94	2011	G1055	362444	Reconeixement d'estudis previs	Notable	7.5	0
94	2011	G1055	362446	Reconeixement d'estudis previs	Excel·lent	9	0
94	2011	G1055	362447	Ordinari	Aprovat	6.5	0
94	2011	G1055	362448	Ordinari	Notable	7.4	0
94	2011	G1055	362449	Ordinari	Aprovat	5.6	0
94	2011	G1055	362450	Ordinari	Aprovat	5.6	0
94	2011	G1055	362451	Reconeixement d'estudis previs	Notable	8	0
94	2011	G1055	362452	Ordinari	No presentat	0	0
94	2011	G1055	362453	Ordinari	Aprovat	5	0
94	2011	G1055	362454	Ordinari	Aprovat	5	0
94	2011	G1055	362456	Ordinari	Notable	7.5	0
94	2012	G1055	362458	Ordinari	Aprovat	6	0
94	2012	G1055	362459	Ordinari	No presentat	0	0
94	2012	G1055	362460	Ordinari	Excel·lent	9	0
94	2012	G1055	362461	Ordinari	Suspens	3.7	0
94	2012	G1055	362462	Ordinari	Aprovat	6.7	0
94	2012	G1055	362466	Reconeixement d'estudis previs	Notable	7	0
94	2012	G1055	362467	Ordinari	Notable	8.1	0
94	2012	G1055	362469	Ordinari	Aprovat	6	0
94	2012	G1055	362470	Ordinari	Aprovat	6.5	0
94	2012	G1055	362471	Reconeixement d'estudis previs	Excel·lent	9	0
94	2012	G1055	362507	Ordinari	Aprovat	5	0
94	2013	G1055	362452	Ordinari	Aprovat	5	0
94	2013	G1055	362455	Ordinari	Aprovat	6	0
94	2013	G1055	362457	Ordinari	Notable	7.5	0
94	2013	G1055	362459	Reconeixement d'estudis previs	Notable	8	0
94	2013	G1055	362461	Ordinari	Notable	8.7	0
94	2013	G1055	362463	Ordinari	Aprovat	6.7	0
94	2013	G1055	362464	Ordinari	Notable	7.5	0
94	2013	G1055	362465	Reconeixement d'estudis previs	Notable	7	0
94	2013	G1055	362468	Ordinari	Notable	7.8	0
94	2013	G1055	362472	Reconeixement d'estudis previs	Notable	8	0
94	2013	G1055	362475	Ordinari	Aprovat	5	0
94	2013	G1055	362480	Ordinari	Aprovat	6.5	0
94	2013	G1055	362488	Ordinari	Notable	8.5	0
94	2013	G1055	362490	Ordinari	No presentat	0	0
94	2013	G1055	362499	Ordinari	Aprovat	6	0
94	2013	G1055	362500	Ordinari	Aprovat	6	0
94	2013	G1055	362504	Ordinari	No presentat	0	0
94	2013	G1055	362765	Ordinari	Notable	7.5	0
94	2014	G1055	362506	Ordinari	Notable	7	0
94	2014	G1055	399004	Reconeixement de crèdits		0	0
94	2014	G1055	399005	Reconeixement de crèdits		0	0
96	2010	G1055	362441	Reconeixement d'estudis previs		0	0
96	2010	G1055	362442	Ordinari	Notable	8.5	0
96	2010	G1055	362443	Reconeixement d'estudis previs	Notable	8	0
96	2010	G1055	362444	Ordinari	Matrícula d'Honor	10	0
96	2010	G1055	362446	Ordinari	Matrícula d'Honor	9	0
96	2010	G1055	362447	Ordinari	No presentat	0	0
96	2010	G1055	362448	Ordinari	Notable	8.3	0
96	2010	G1055	362449	Ordinari	Matrícula d'Honor	9.5	0
96	2010	G1055	362450	Ordinari	Excel·lent	9	0
96	2010	G1055	362451	Ordinari	Excel·lent	9	0
96	2011	G1055	362447	Ordinari	Matrícula d'Honor	9.9	0
96	2011	G1055	362452	Ordinari	Notable	8.5	0
96	2011	G1055	362453	Ordinari	Notable	7.6	0
96	2011	G1055	362454	Ordinari	Excel·lent	9	0
96	2011	G1055	362456	Ordinari	Notable	8.5	0
96	2011	G1055	362458	Reconeixement d'estudis previs	Aprovat	6	0
96	2011	G1055	362459	Ordinari	Matrícula d'Honor	9.4	0
96	2011	G1055	362460	Reconeixement d'estudis previs	Notable	7	0
96	2011	G1055	362461	Ordinari	Matrícula d'Honor	10	0
96	2011	G1055	362466	Reconeixement d'estudis previs	Notable	8	0
96	2011	G1055	362469	Ordinari	Notable	7.5	0
96	2012	G1055	362462	Ordinari	Notable	8	0
96	2012	G1055	362463	Ordinari	Notable	8	0
96	2012	G1055	362465	Ordinari	Excel·lent	9	0
96	2012	G1055	362467	Ordinari	Notable	8.1	0
96	2012	G1055	362470	Ordinari	Aprovat	5	0
96	2012	G1055	362482	Reconeixement d'estudis previs	Notable	7	0
96	2012	G1055	362507	Ordinari	Matrícula d'Honor	9.9	0
96	2013	G1055	362455	Ordinari	Excel·lent	9.1	0
96	2013	G1055	362457	Ordinari	Notable	8	0
96	2013	G1055	362464	Ordinari	Excel·lent	9	0
96	2013	G1055	362468	Ordinari	Matrícula d'Honor	9.5	0
96	2013	G1055	362483	Ordinari	Matrícula d'Honor	9.5	0
96	2013	G1055	362490	Ordinari	No presentat	0	0
96	2013	G1055	362491	Ordinari	No presentat	0	0
96	2013	G1055	362497	Ordinari	Excel·lent	9	0
96	2013	G1055	362503	Ordinari	Notable	8	0
96	2013	G1055	362505	Ordinari	Excel·lent	9.3	0
96	2013	G1055	362506	Ordinari	Excel·lent	9.5	0
96	2013	G1055	362765	Ordinari	Notable	7.5	0
96	2013	G1055	362766	Rec. Enseny propi i Exp. Professional		0	0
97	2013	G1055	362441	Reconeixement d'estudis previs		0	0
97	2013	G1055	362444	Reconeixement d'estudis previs		0	0
97	2013	G1055	362446	Reconeixement d'estudis previs		0	0
97	2013	G1055	362448	Ordinari	No presentat	0	0
97	2013	G1055	362449	Ordinari	No presentat	0	0
97	2013	G1055	362450	Reconeixement d'estudis previs		0	0
100	2010	G1055	362441	Ordinari	Aprovat	6.8	0
100	2010	G1055	362442	Ordinari	Notable	7.4	0
100	2010	G1055	362443	Reconeixement d'estudis previs	Notable	7	0
100	2010	G1055	362444	Ordinari	Aprovat	5	0
100	2010	G1055	362446	Ordinari	Aprovat	6.7	0
100	2010	G1055	362447	Ordinari	Suspens	4.5	5
100	2010	G1055	362448	Ordinari	Notable	7	0
100	2010	G1055	362449	Ordinari	Notable	7.5	0
100	2010	G1055	362450	Ordinari	Suspens	4.5	5
100	2010	G1055	362451	Ordinari	Aprovat	5.5	0
100	2010	G1055	362459	Reconeixement d'estudis previs	Notable	7	0
100	2010	G1055	362460	Reconeixement d'estudis previs	Notable	7	0
100	2011	G1055	362452	Ordinari	Aprovat	6.5	0
100	2011	G1055	362453	Ordinari	Excel·lent	9	0
100	2011	G1055	362454	Ordinari	Aprovat	5.1	0
100	2011	G1055	362456	Ordinari	Notable	7	0
100	2011	G1055	362458	Ordinari	Notable	7.5	0
100	2011	G1055	362461	Ordinari	Aprovat	5.7	0
100	2011	G1055	362469	Ordinari	Aprovat	6	0
100	2012	G1055	362462	Ordinari	Notable	8	0
100	2012	G1055	362463	Ordinari	Aprovat	5	0
100	2012	G1055	362464	Ordinari	Notable	7	0
100	2012	G1055	362466	Ordinari	Excel·lent	9.8	0
100	2012	G1055	362467	Ordinari	Notable	7.6	0
100	2012	G1055	362482	Ordinari	Notable	7	0
100	2012	G1055	362504	Ordinari	Notable	7.5	0
100	2013	G1055	362455	Ordinari	Aprovat	6	0
100	2013	G1055	362457	Ordinari	Notable	7.7	0
100	2013	G1055	362465	Ordinari	Excel·lent	9	0
100	2013	G1055	362468	Ordinari	Aprovat	6.4	0
100	2013	G1055	362470	Ordinari	Aprovat	5	0
100	2013	G1055	362472	Ordinari	No presentat	0	0
100	2013	G1055	362483	Ordinari	Notable	7.3	0
100	2013	G1055	362491	Ordinari	Notable	7	0
100	2013	G1055	362492	Ordinari	No presentat	0	0
100	2013	G1055	362507	Ordinari	Notable	7	0
100	2014	G1055	362485	Ordinari	Aprovat	5	0
100	2014	G1055	362497	Febrer	No presentat	0	0
100	2014	G1055	362497	Ordinari	Aprovat	6.2	0
100	2014	G1055	362765	Febrer	No presentat	0	0
100	2014	G1055	362765	Ordinari	Notable	8.5	0
100	2014	G1055	364730	Ordinari	Aprovat	6	0
101	2009	G1055	362441	Ordinari	Notable	8.4	0
101	2009	G1055	362442	Ordinari	Renúncia	0	0
101	2009	G1055	362443	Ordinari	No presentat	0	0
101	2009	G1055	362444	Ordinari	No presentat	0	0
101	2009	G1055	362446	Ordinari	No presentat	0	0
101	2009	G1055	362447	Ordinari	No presentat	0	0
101	2009	G1055	362448	Ordinari	No presentat	0	0
101	2009	G1055	362449	Ordinari	No presentat	0	0
101	2009	G1055	362450	Ordinari	No presentat	0	0
101	2009	G1055	362451	Ordinari	No presentat	0	0
107	2012	G1055	362441	Reconeixement d'estudis previs		0	0
107	2012	G1055	362442	Reconeixement d'estudis previs	Aprovat	6.9	0
107	2012	G1055	362443	Reconeixement d'estudis previs	Aprovat	5.3	0
107	2012	G1055	362444	Reconeixement d'estudis previs	Aprovat	5	0
107	2012	G1055	362446	Reconeixement d'estudis previs	Aprovat	5.5	0
107	2012	G1055	362447	Reconeixement d'estudis previs	Aprovat	6	0
107	2012	G1055	362448	Reconeixement d'estudis previs	Aprovat	5.5	0
107	2012	G1055	362449	Reconeixement d'estudis previs	Aprovat	5	0
107	2012	G1055	362450	Reconeixement d'estudis previs	Notable	7.6	0
107	2012	G1055	362451	Reconeixement d'estudis previs	Aprovat	5.7	0
107	2012	G1055	362452	Reconeixement d'estudis previs	Aprovat	5	0
107	2012	G1055	362453	Ordinari	No presentat	0	0
107	2012	G1055	362454	Ordinari	No presentat	0	0
107	2012	G1055	362455	Ordinari	No presentat	0	0
107	2012	G1055	362456	Reconeixement d'estudis previs	Notable	8.1	0
107	2012	G1055	362458	Reconeixement d'estudis previs	Notable	8.3	0
107	2012	G1055	362459	Reconeixement d'estudis previs	Notable	7.1	0
107	2012	G1055	362460	Ordinari	No presentat	0	0
107	2012	G1055	362461	Reconeixement d'estudis previs	Notable	7.1	0
107	2012	G1055	362462	Reconeixement d'estudis previs	Aprovat	6	0
107	2012	G1055	362463	Reconeixement d'estudis previs	Aprovat	5.2	0
107	2012	G1055	362464	Ordinari	No presentat	0	0
107	2012	G1055	362465	Ordinari	No presentat	0	0
107	2012	G1055	362466	Ordinari	No presentat	0	0
107	2012	G1055	362467	Ordinari	No presentat	0	0
107	2012	G1055	362469	Ordinari	No presentat	0	0
107	2012	G1055	362470	Ordinari	No presentat	0	0
107	2012	G1055	362498	Reconeixement d'estudis previs	Aprovat	5.4	0
107	2012	G1055	362507	Reconeixement d'estudis previs	Aprovat	5.2	0
107	2012	G1055	399003	Reconeixement d'estudis previs		0	0
109	2011	G1055	362444	Ordinari	Notable	7	0
109	2011	G1055	362447	Ordinari	Notable	8	0
109	2011	G1055	362448	Ordinari	Notable	8.2	0
109	2011	G1055	362449	Ordinari	Aprovat	5.5	0
109	2011	G1055	362451	Ordinari	Notable	7	0
109	2012	G1055	362441	Reconeixement d'estudis previs	Excel·lent	9	0
109	2012	G1055	362442	Reconeixement d'estudis previs	Excel·lent	9	0
109	2012	G1055	362443	Reconeixement d'estudis previs	Aprovat	6	0
109	2012	G1055	362446	Reconeixement d'estudis previs	Aprovat	6	0
109	2012	G1055	362450	Ordinari	Aprovat	5	0
109	2012	G1055	362452	Ordinari	Notable	8.5	0
109	2012	G1055	362453	Ordinari	Notable	8.3	0
109	2012	G1055	362454	Ordinari	Aprovat	5.9	0
109	2012	G1055	362456	Reconeixement d'estudis previs	Notable	8	0
109	2012	G1055	362458	Reconeixement d'estudis previs	Notable	8	0
109	2012	G1055	362459	Reconeixement d'estudis previs	Notable	7.3	0
109	2012	G1055	362461	Reconeixement d'estudis previs	Aprovat	6.8	0
109	2012	G1055	362462	Reconeixement d'estudis previs	Aprovat	6.8	0
109	2012	G1055	362469	Ordinari	Notable	7	0
109	2012	G1055	362470	Ordinari	No presentat	0	0
109	2013	G1055	362460	Ordinari	Aprovat	6	0
109	2013	G1055	362463	Ordinari	Aprovat	5	0
109	2013	G1055	362465	Ordinari	Aprovat	5.1	0
109	2013	G1055	362466	Ordinari	Aprovat	6.2	0
109	2013	G1055	362467	Ordinari	Notable	7	0
109	2013	G1055	362507	Ordinari	Aprovat	6	0
109	2014	G1055	362455	Ordinari	Aprovat	5.2	0
109	2014	G1055	362457	Ordinari	No presentat	0	0
109	2014	G1055	362464	Ordinari	No presentat	0	0
109	2014	G1055	362470	Ordinari	Notable	7	0
109	2014	G1055	362477	Ordinari	No presentat	0	0
109	2014	G1055	362482	Ordinari	No presentat	0	0
109	2014	G1055	362483	Ordinari	No presentat	0	0
109	2014	G1055	364733	Ordinari	No presentat	0	0
111	2010	G1055	362441	Reconeixement d'estudis previs		0	0
111	2010	G1055	362442	Ordinari	No presentat	0	6.8
111	2010	G1055	362443	Reconeixement d'estudis previs	Aprovat	6	0
111	2010	G1055	362444	Ordinari	Excel·lent	9	0
111	2010	G1055	362446	Ordinari	Notable	8.7	0
111	2010	G1055	362447	Ordinari	No presentat	0	0
111	2010	G1055	362448	Ordinari	Notable	7	0
111	2010	G1055	362449	Ordinari	Notable	8.2	0
111	2010	G1055	362450	Ordinari	Excel·lent	9	0
111	2010	G1055	362451	Ordinari	Notable	7	0
111	2011	G1055	362447	Ordinari	Matrícula d'Honor	9.9	0
111	2011	G1055	362452	Ordinari	Aprovat	6.5	0
111	2011	G1055	362453	Ordinari	Notable	8.1	0
111	2011	G1055	362454	Ordinari	Excel·lent	9.2	0
111	2011	G1055	362456	Ordinari	Notable	8.5	0
111	2011	G1055	362458	Ordinari	Excel·lent	9	0
111	2011	G1055	362459	Reconeixement d'estudis previs	Notable	8	0
111	2011	G1055	362461	Ordinari	Excel·lent	9	0
111	2011	G1055	362465	Reconeixement d'estudis previs	Notable	8.5	0
111	2011	G1055	362469	Ordinari	Notable	8.5	0
111	2011	G1055	362471	Reconeixement d'estudis previs	Notable	8.5	0
111	2012	G1055	362460	Reconeixement d'estudis previs	Notable	8.5	0
111	2012	G1055	362462	Ordinari	Notable	8	0
111	2012	G1055	362463	Ordinari	Notable	8	0
111	2012	G1055	362466	Ordinari	Notable	7	0
111	2012	G1055	362467	Ordinari	Excel·lent	9	0
111	2012	G1055	362470	Ordinari	Excel·lent	9	0
111	2012	G1055	362507	Ordinari	Excel·lent	9.5	0
111	2013	G1055	362455	Ordinari	Notable	8	0
111	2013	G1055	362457	Ordinari	Aprovat	5	0
111	2013	G1055	362457	Ordinari	No presentat	0	0
111	2013	G1055	362464	Ordinari	Notable	8	0
111	2013	G1055	362468	Ordinari	Excel·lent	9	0
111	2013	G1055	362479	Ordinari	Excel·lent	9	0
111	2013	G1055	362482	Reconeixement d'estudis previs	Notable	8.5	0
111	2013	G1055	362483	Ordinari	Notable	7.7	0
111	2013	G1055	362491	Ordinari	No presentat	0	0
111	2013	G1055	362497	Ordinari	Notable	7	0
111	2013	G1055	362503	Ordinari	Notable	8.1	0
111	2013	G1055	362505	Ordinari	Notable	8.8	0
111	2013	G1055	362506	Ordinari	Excel·lent	9.9	0
111	2013	G1055	362765	Ordinari	Notable	8.6	0
112	2009	G1055	362441	Ordinari	No presentat	0	0
112	2009	G1055	362442	Ordinari	Suspens	3	0
112	2009	G1055	362443	Ordinari	No presentat	0	0
112	2009	G1055	362444	Ordinari	Suspens	2.2	0
112	2009	G1055	362446	Ordinari	No presentat	0	0
112	2009	G1055	362447	Ordinari	No presentat	0	0
112	2009	G1055	362448	Ordinari	No presentat	0	0
112	2009	G1055	362449	Ordinari	No presentat	0	0
112	2009	G1055	362450	Ordinari	No presentat	0	0
112	2009	G1055	362451	Ordinari	No presentat	0	0
115	2009	G1055	362442	Ordinari	Aprovat	5.9	0
115	2009	G1055	362443	Ordinari	No presentat	0	0
115	2009	G1055	362446	Ordinari	Notable	7.7	0
115	2009	G1055	362448	Ordinari	No presentat	0	0
115	2009	G1055	362449	Ordinari	No presentat	0	0
115	2009	G1055	362451	Ordinari	No presentat	0	0
115	2010	G1055	362441	Reconeixement d'estudis previs	Aprovat	6.9	0
115	2010	G1055	362443	Reconeixement d'estudis previs	Notable	8.2	0
115	2010	G1055	362444	Ordinari	Matrícula d'Honor	9.5	0
115	2010	G1055	362448	Ordinari	Aprovat	6	0
115	2010	G1055	362449	Ordinari	Excel·lent	9.7	0
115	2010	G1055	362450	Ordinari	Notable	7	0
115	2010	G1055	362451	Ordinari	Excel·lent	9	0
115	2011	G1055	362447	Ordinari	No presentat	0	0
115	2011	G1055	362452	Ordinari	Aprovat	5.8	0
115	2011	G1055	362453	Ordinari	No presentat	0	0
115	2011	G1055	362456	Ordinari	Suspens	4	0
115	2011	G1055	362458	Ordinari	No presentat	0	0
115	2011	G1055	362459	Ordinari	No presentat	0	0
115	2011	G1055	362461	Reconeixement d'estudis previs	Notable	8.4	0
115	2012	G1055	362447	Ordinari	No presentat	0	0
115	2012	G1055	362453	Ordinari	No presentat	0	0
115	2012	G1055	362456	Ordinari	No presentat	0	0
115	2012	G1055	362458	Ordinari	No presentat	0	0
115	2012	G1055	362459	Ordinari	No presentat	0	0
115	2014	G1055	362447	Ordinari	No presentat	0	0
115	2014	G1055	362453	Ordinari	Aprovat	5	0
115	2014	G1055	362456	Ordinari	No presentat	0	0
115	2014	G1055	362459	Ordinari	Excel·lent	9	0
118	2009	G1055	362443	Reconeixement d'estudis previs	Aprovat	6	0
118	2009	G1055	362446	Ordinari	No presentat	0	5.5
118	2009	G1055	362449	Ordinari	No presentat	0	5
118	2009	G1055	362450	Ordinari	Aprovat	6.5	0
118	2009	G1055	362451	Reconeixement d'estudis previs	Aprovat	6	0
118	2010	G1055	362441	Ordinari	Notable	7	0
118	2010	G1055	362442	Ordinari	No presentat	0	0
118	2010	G1055	362444	Ordinari	Notable	7	0
118	2010	G1055	362447	Ordinari	No presentat	0	0
118	2010	G1055	362448	Ordinari	No presentat	0	0
119	2013	G1055	362441	Reconeixement d'estudis previs	Aprovat	6.9	0
119	2013	G1055	362442	Ordinari	No presentat	0	0
119	2013	G1055	362443	Ordinari	No presentat	0	0
119	2013	G1055	362444	Ordinari	Suspens	4	0
119	2013	G1055	362446	Ordinari	No presentat	0	0
119	2013	G1055	362447	Ordinari	No presentat	0	0
119	2013	G1055	362448	Ordinari	No presentat	0	0
119	2013	G1055	362449	Ordinari	No presentat	0	0
119	2013	G1055	362450	Ordinari	No presentat	0	0
119	2013	G1055	362451	Ordinari	Suspens	3.5	0
119	2014	G1055	362444	Ordinari	No presentat	0	0
119	2014	G1055	362446	Ordinari	No presentat	0	0
119	2014	G1055	362447	Ordinari	No presentat	0	0
119	2014	G1055	362449	Ordinari	No presentat	0	0
120	2009	G1055	362441	Ordinari	Notable	7.6	0
120	2009	G1055	362442	Reconeixement d'estudis previs	Aprovat	6	0
120	2009	G1055	362443	Reconeixement d'estudis previs	Notable	8	0
120	2009	G1055	362444	Ordinari	Excel·lent	9.1	0
120	2009	G1055	362446	Ordinari	No presentat	0	0
120	2009	G1055	362447	Ordinari	Notable	8.1	0
120	2009	G1055	362448	Ordinari	No presentat	0	7
120	2009	G1055	362449	Ordinari	Notable	7.5	0
120	2009	G1055	362450	Ordinari	Notable	8	0
120	2009	G1055	362451	Ordinari	No presentat	0	6.2
120	2010	G1055	362446	Ordinari	Excel·lent	9	0
120	2010	G1055	362452	Ordinari	Notable	7.5	0
120	2010	G1055	362453	Ordinari	Suspens	2.1	6.6
120	2010	G1055	362454	Ordinari	No presentat	0	0
120	2010	G1055	362456	Ordinari	No presentat	0	8
120	2010	G1055	362458	Ordinari	Notable	7.7	0
120	2010	G1055	362459	Ordinari	No presentat	0	0
120	2010	G1055	362461	Ordinari	No presentat	0	7.5
120	2010	G1055	362469	Ordinari	No presentat	0	0
120	2011	G1055	362454	Ordinari	Aprovat	6	0
120	2011	G1055	362459	Ordinari	No presentat	0	0
120	2011	G1055	362460	Ordinari	Excel·lent	9.1	0
120	2011	G1055	362462	Ordinari	No presentat	0	0
120	2011	G1055	362465	Ordinari	No presentat	0	0
120	2011	G1055	362466	Ordinari	Notable	7	0
120	2011	G1055	362467	Ordinari	Excel·lent	9.5	0
120	2011	G1055	362469	Ordinari	No presentat	0	0
120	2011	G1055	362470	Ordinari	No presentat	0	0
120	2011	G1055	362507	Ordinari	Suspens	3.4	5
120	2012	G1055	362459	Ordinari	No presentat	0	0
120	2012	G1055	362462	Ordinari	Aprovat	5	0
120	2012	G1055	362463	Ordinari	Suspens	0	0
120	2012	G1055	362465	Ordinari	No presentat	0	0
120	2012	G1055	362469	Ordinari	No presentat	0	0
120	2012	G1055	362470	Ordinari	No presentat	0	0
120	2012	G1055	362475	Ordinari	Aprovat	6	0
120	2012	G1055	362482	Ordinari	No presentat	0	0
120	2012	G1055	362490	Ordinari	No presentat	0	0
120	2012	G1055	362498	Ordinari	Suspens	2.7	0
120	2012	G1055	362506	Ordinari	Suspens	1.4	0
125	2009	G1055	362441	Ordinari	Excel·lent	9	0
125	2009	G1055	362444	Ordinari	Notable	7.4	0
125	2009	G1055	362447	Ordinari	Aprovat	6.5	0
125	2009	G1055	362449	Ordinari	Aprovat	6	0
125	2009	G1055	362450	Ordinari	Notable	8.6	0
125	2009	G1055	362451	Ordinari	Aprovat	5.8	0
125	2010	G1055	362442	Ordinari	Excel·lent	9	0
125	2010	G1055	362443	Ordinari	Aprovat	6	0
125	2010	G1055	362446	Ordinari	Notable	7	0
125	2010	G1055	362448	Ordinari	Suspens	3.7	5.5
125	2010	G1055	362454	Ordinari	Suspens	3.4	5
125	2010	G1055	362456	Ordinari	Aprovat	6.5	0
125	2010	G1055	362458	Ordinari	Notable	8.2	0
125	2010	G1055	362459	Ordinari	Suspens	1.2	0
125	2010	G1055	362469	Ordinari	Suspens	2.5	0
125	2011	G1055	362452	Ordinari	Notable	8.5	0
125	2011	G1055	362453	Ordinari	Excel·lent	9	0
125	2011	G1055	362459	Ordinari	Notable	8.5	0
125	2011	G1055	362460	Ordinari	Notable	7.3	0
125	2011	G1055	362461	Ordinari	Aprovat	5.5	0
125	2011	G1055	362462	Ordinari	Aprovat	6.5	0
125	2011	G1055	362465	Ordinari	Aprovat	5	0
125	2011	G1055	362466	Ordinari	Notable	7	0
125	2011	G1055	362469	Ordinari	Aprovat	5	0
125	2011	G1055	362470	Ordinari	Aprovat	6.5	0
125	2012	G1055	362463	Ordinari	Aprovat	5	0
125	2012	G1055	362467	Ordinari	No presentat	0	0
125	2012	G1055	399101	Ordinari	Aprovat	5	0
125	2012	G1055	399102	Ordinari	Notable	7	0
125	2012	G1055	399103	Ordinari	Aprovat	5	0
125	2013	G1055	362455	Ordinari	No presentat	0	0
125	2013	G1055	362457	Ordinari	Suspens	2.5	0
125	2013	G1055	362464	Ordinari	Suspens	3.7	0
125	2013	G1055	362467	Ordinari	Aprovat	6	0
125	2013	G1055	362468	Ordinari	No presentat	0	0
125	2013	G1055	362498	Ordinari	Aprovat	6.3	0
125	2013	G1055	362499	Ordinari	No presentat	0	0
125	2013	G1055	362502	Ordinari	Notable	8	0
125	2013	G1055	362507	Ordinari	No presentat	0	0
125	2013	G1055	362765	Ordinari	Aprovat	6	0
125	2014	G1055	362455	Ordinari	Aprovat	6.1	0
125	2014	G1055	362457	Ordinari	Aprovat	5.3	0
125	2014	G1055	362464	Ordinari	Notable	7	0
125	2014	G1055	362468	Ordinari	Aprovat	6	0
125	2014	G1055	362507	Ordinari	Aprovat	5	0
128	2010	G1055	362442	Ordinari	Notable	7.3	0
128	2010	G1055	362443	Ordinari	Aprovat	6.7	0
128	2010	G1055	362444	Ordinari	Notable	7	0
128	2010	G1055	362449	Ordinari	Notable	7	0
128	2010	G1055	362450	Ordinari	Aprovat	5	0
128	2010	G1055	362451	Ordinari	Notable	7.5	0
128	2011	G1055	362441	Ordinari	No presentat	0	0
128	2011	G1055	362446	Ordinari	No presentat	0	0
128	2011	G1055	362447	Ordinari	No presentat	0	0
128	2011	G1055	362448	Ordinari	No presentat	0	0
128	2011	G1055	362454	Ordinari	No presentat	0	0
128	2011	G1055	362459	Ordinari	No presentat	0	0
130	2009	G1055	362441	Ordinari	Aprovat	6.1	0
130	2009	G1055	362442	Ordinari	Aprovat	6.3	0
130	2009	G1055	362443	Reconeixement d'estudis previs	Aprovat	6	0
130	2009	G1055	362444	Ordinari	Aprovat	5	0
130	2009	G1055	362446	Ordinari	No presentat	0	0
130	2009	G1055	362447	Ordinari	No presentat	0	0
130	2009	G1055	362448	Ordinari	No presentat	0	0
130	2009	G1055	362449	Ordinari	Excel·lent	9	0
130	2009	G1055	362450	Ordinari	Suspens	2	5
130	2009	G1055	362451	Ordinari	No presentat	0	0
130	2010	G1055	362446	Ordinari	Notable	8.7	0
130	2010	G1055	362447	Ordinari	No presentat	0	7
130	2010	G1055	362448	Ordinari	Notable	7	0
130	2010	G1055	362451	Ordinari	Suspens	1.8	5
130	2010	G1055	362456	Ordinari	No presentat	0	0
130	2010	G1055	362458	Ordinari	No presentat	0	0
130	2010	G1055	362460	Reconeixement d'estudis previs	Aprovat	6	0
130	2011	G1055	362452	Ordinari	Aprovat	5	0
130	2011	G1055	362453	Ordinari	No presentat	0	0
130	2011	G1055	362456	Ordinari	Notable	7	0
130	2011	G1055	362458	Ordinari	Notable	8	0
130	2011	G1055	362461	Ordinari	Aprovat	5.5	0
130	2011	G1055	362469	Ordinari	No presentat	0	0
130	2012	G1055	362453	Ordinari	Notable	7.1	0
130	2012	G1055	362454	Ordinari	Notable	7.3	0
130	2012	G1055	362459	Ordinari	Notable	7.5	0
130	2012	G1055	362466	Ordinari	Aprovat	6	0
130	2012	G1055	362467	Ordinari	Aprovat	6.5	0
130	2012	G1055	362469	Ordinari	No presentat	0	0
130	2013	G1055	362462	Ordinari	No presentat	0	0
130	2013	G1055	362465	Ordinari	No presentat	0	0
130	2013	G1055	362469	Ordinari	Aprovat	5	0
130	2013	G1055	362470	Ordinari	Aprovat	5	0
130	2014	G1055	362462	Ordinari	Aprovat	5	0
130	2014	G1055	362465	Ordinari	Aprovat	6.2	0
130	2014	G1055	362482	Ordinari	Notable	7	0
133	2009	G1055	362441	Ordinari	No presentat	0	0
133	2009	G1055	362446	Ordinari	No presentat	0	0
133	2009	G1055	362447	Ordinari	No presentat	0	0
133	2009	G1055	362448	Ordinari	No presentat	0	0
133	2009	G1055	362449	Ordinari	No presentat	0	0
133	2009	G1055	362451	Ordinari	No presentat	0	0
134	2010	G1055	362441	Reconeixement d'estudis previs	Notable	8	0
134	2010	G1055	362442	Reconeixement d'estudis previs	Aprovat	6	0
134	2010	G1055	362443	Reconeixement d'estudis previs	Notable	8	0
134	2010	G1055	362444	Ordinari	Aprovat	6	0
134	2010	G1055	362446	Reconeixement d'estudis previs	Notable	8	0
134	2010	G1055	362447	Ordinari	Suspens	1.6	0
134	2010	G1055	362448	Ordinari	Suspens	4.2	0
134	2010	G1055	362449	Ordinari	Aprovat	5.1	0
134	2010	G1055	362450	Ordinari	Aprovat	5.5	0
134	2010	G1055	362451	Ordinari	Suspens	4	7
134	2010	G1055	362452	Ordinari	Aprovat	5.6	0
134	2010	G1055	362456	Reconeixement d'estudis previs	Aprovat	6	0
134	2010	G1055	362458	Ordinari	Aprovat	5	0
134	2010	G1055	362461	Reconeixement d'estudis previs	Aprovat	6.8	0
134	2010	G1055	362462	Reconeixement d'estudis previs	Aprovat	6.8	0
134	2011	G1055	362447	Ordinari	Aprovat	5.5	0
134	2011	G1055	362448	Ordinari	Excel·lent	9	0
134	2011	G1055	362453	Ordinari	Aprovat	5.1	0
134	2011	G1055	362454	Ordinari	Aprovat	6.1	0
134	2011	G1055	362459	Reconeixement d'estudis previs	Aprovat	6	0
134	2011	G1055	362460	Ordinari	Notable	8.2	0
134	2011	G1055	362463	Ordinari	Excel·lent	9	0
134	2011	G1055	362467	Ordinari	Aprovat	6.5	0
134	2011	G1055	362469	Ordinari	Aprovat	6.2	0
134	2011	G1055	362494	Ordinari	Aprovat	6	0
134	2011	G1055	362495	Ordinari	Excel·lent	9	0
134	2011	G1055	362496	Ordinari	Excel·lent	9	0
134	2012	G1055	362455	Ordinari	Aprovat	6.5	0
134	2012	G1055	362457	Ordinari	Aprovat	6.5	0
134	2012	G1055	362464	Ordinari	Aprovat	6	0
134	2012	G1055	362465	Ordinari	Aprovat	6.6	0
134	2012	G1055	362466	Ordinari	Matrícula d'Honor	10	0
134	2012	G1055	362468	Ordinari	Notable	7	0
134	2012	G1055	362470	Ordinari	Aprovat	6	0
134	2012	G1055	362507	Ordinari	Suspens	2	0
134	2012	G1055	362765	Ordinari	Aprovat	5.5	0
134	2012	G1055	362766	Ordinari	Excel·lent	10	0
134	2013	G1055	362507	Ordinari	Aprovat	5	0
134	2013	G1055	399004	Reconeixement de crèdits		0	0
134	2013	G1055	399101	Ordinari	Notable	8	0
134	2013	G1055	399102	Ordinari	No presentat	0	0
134	2013	G1055	399103	Ordinari	Aprovat	5	0
139	2010	G1055	362444	Ordinari	No presentat	0	8.1
139	2010	G1055	362448	Ordinari	No presentat	0	0
139	2010	G1055	362449	Ordinari	Notable	8.5	0
139	2010	G1055	362450	Ordinari	Aprovat	6	0
139	2010	G1055	362451	Ordinari	Aprovat	6	0
139	2011	G1055	362441	Ordinari	No presentat	0	0
139	2011	G1055	362442	Ordinari	Excel·lent	9	0
139	2011	G1055	362446	Ordinari	Excel·lent	9	0
139	2011	G1055	362447	Ordinari	Matrícula d'Honor	10	0
139	2011	G1055	362448	Ordinari	Excel·lent	9	0
139	2012	G1055	362441	Reconeixement d'estudis previs		0	0
139	2012	G1055	362443	Reconeixement d'estudis previs	Aprovat	6	0
139	2012	G1055	362452	Ordinari	Notable	8	0
139	2012	G1055	362453	Ordinari	Excel·lent	9.1	0
139	2012	G1055	362454	Ordinari	Notable	7.3	0
139	2012	G1055	362458	Ordinari	Excel·lent	9	0
139	2012	G1055	362461	Ordinari	Notable	7.3	0
139	2012	G1055	362469	Ordinari	Notable	7.5	0
139	2013	G1055	362456	Ordinari	Notable	7.5	0
139	2013	G1055	362459	Reconeixement d'estudis previs	Notable	8	0
139	2013	G1055	362460	Ordinari	Matrícula d'Honor	9	0
139	2013	G1055	362462	Ordinari	Notable	7.5	0
139	2013	G1055	362463	Ordinari	Aprovat	6.7	0
139	2013	G1055	362465	Reconeixement d'estudis previs	Aprovat	6	0
139	2013	G1055	362466	Ordinari	Excel·lent	9	0
139	2013	G1055	362467	Ordinari	Notable	7	0
139	2013	G1055	362470	Ordinari	Notable	7	0
139	2013	G1055	362482	Reconeixement d'estudis previs	Excel·lent	9	0
139	2013	G1055	362502	Ordinari	Notable	8	0
139	2013	G1055	362507	Ordinari	Aprovat	6.5	0
139	2014	G1055	362455	Ordinari	Notable	8	0
139	2014	G1055	362457	Ordinari	Aprovat	6.6	0
139	2014	G1055	362464	Ordinari	Aprovat	6	0
139	2014	G1055	362468	Ordinari	Aprovat	5	0
139	2014	G1055	362765	Ordinari	Suspens	3.6	0
139	2014	G1055	399101	Ordinari	Excel·lent	9	0
139	2014	G1055	399102	Ordinari	Notable	7	0
139	2014	G1055	399103	Ordinari	Notable	7	0
139	2014	G1055	399104	Ordinari	Aprovat	6	0
139	2014	G1055	399105	Ordinari	Excel·lent	9	0
139	2014	G1055	399106	Ordinari	Aprovat	6	0
145	2010	G1055	362441	Ordinari	No presentat	0	0
145	2010	G1055	362444	Ordinari	No presentat	0	0
145	2010	G1055	362446	Ordinari	No presentat	0	0
145	2010	G1055	362447	Ordinari	No presentat	0	0
145	2010	G1055	362448	Ordinari	No presentat	0	0
145	2010	G1055	362450	Ordinari	No presentat	0	0
145	2010	G1055	362451	Ordinari	No presentat	0	0
150	2009	G1055	362441	Ordinari	Aprovat	5	0
150	2009	G1055	362444	Ordinari	Aprovat	6	0
150	2009	G1055	362447	Ordinari	Suspens	3	7
150	2009	G1055	362449	Ordinari	Notable	7.3	0
150	2009	G1055	362450	Ordinari	Suspens	4	5
150	2009	G1055	362451	Ordinari	Aprovat	5.4	0
150	2010	G1055	362442	Ordinari	Aprovat	6	0
150	2010	G1055	362443	Ordinari	Aprovat	5	0
150	2010	G1055	362446	Ordinari	Notable	7	0
150	2010	G1055	362448	Ordinari	Aprovat	6.6	0
150	2010	G1055	362456	Ordinari	Notable	7.5	0
150	2011	G1055	362452	Ordinari	Aprovat	6.1	0
150	2011	G1055	362453	Ordinari	Notable	7.1	0
150	2011	G1055	362459	Ordinari	Aprovat	6	0
150	2011	G1055	362461	Ordinari	Excel·lent	9.1	0
150	2012	G1055	362454	Ordinari	Aprovat	5.1	0
150	2012	G1055	362458	Ordinari	Aprovat	6.1	0
150	2012	G1055	362466	Ordinari	Aprovat	5	0
150	2012	G1055	362469	Ordinari	Aprovat	6.6	0
150	2012	G1055	362470	Ordinari	Notable	7	0
150	2013	G1055	362460	Ordinari	Aprovat	6	0
150	2013	G1055	362462	Ordinari	Aprovat	6.5	0
150	2013	G1055	362463	Ordinari	Aprovat	5.8	0
150	2013	G1055	362465	Ordinari	Suspens	4.3	0
150	2013	G1055	362507	Ordinari	No presentat	0	0
150	2014	G1055	362457	Ordinari	Notable	7.4	0
150	2014	G1055	362464	Ordinari	Notable	7	0
150	2014	G1055	362465	Ordinari	Aprovat	6.7	0
150	2014	G1055	362467	Ordinari	Aprovat	6.6	0
150	2014	G1055	362468	Ordinari	Aprovat	6.3	0
150	2014	G1055	362507	Ordinari	Aprovat	6.4	0
150	2014	G1055	399004	Reconeixement de crèdits		0	0
152	2010	G1055	362441	Ordinari	Notable	7.7	0
152	2010	G1055	362442	Ordinari	Suspens	0	0
152	2010	G1055	362443	Ordinari	No presentat	0	6
152	2010	G1055	362444	Ordinari	Notable	8	0
152	2010	G1055	362446	Ordinari	Notable	8	0
152	2010	G1055	362447	Ordinari	No presentat	0	0
152	2010	G1055	362448	Ordinari	Notable	7	0
152	2010	G1055	362449	Ordinari	No presentat	0	0
152	2010	G1055	362450	Ordinari	No presentat	0	0
152	2010	G1055	362451	Ordinari	No presentat	0	0
152	2011	G1055	362442	Ordinari	Notable	7	0
152	2011	G1055	362447	Ordinari	No presentat	0	0
152	2011	G1055	362449	Ordinari	Notable	7	0
152	2011	G1055	362450	Ordinari	Aprovat	5	0
152	2011	G1055	362451	Ordinari	No presentat	0	0
152	2011	G1055	362452	Ordinari	Aprovat	5.2	0
152	2011	G1055	362453	Ordinari	No presentat	0	0
152	2011	G1055	362454	Ordinari	No presentat	0	0
152	2011	G1055	362456	Ordinari	No presentat	0	0
152	2011	G1055	362458	Ordinari	No presentat	0	0
152	2011	G1055	362459	Ordinari	No presentat	0	0
153	2010	G1055	362441	Reconeixement d'estudis previs	Notable	7	0
153	2010	G1055	362442	Ordinari	Notable	7.5	0
153	2010	G1055	362443	Reconeixement d'estudis previs	Aprovat	6	0
153	2010	G1055	362444	Ordinari	Aprovat	5	0
153	2010	G1055	362446	Reconeixement d'estudis previs	Aprovat	6	0
153	2010	G1055	362447	Ordinari	Aprovat	5	0
153	2010	G1055	362448	Ordinari	Notable	8.5	0
153	2010	G1055	362449	Reconeixement d'estudis previs	Notable	8.5	0
153	2010	G1055	362450	Ordinari	Suspens	4	5.5
153	2010	G1055	362451	Reconeixement d'estudis previs	Aprovat	6	0
153	2010	G1055	362452	Ordinari	Notable	8.7	0
153	2010	G1055	362453	Reconeixement d'estudis previs	Notable	7	0
153	2010	G1055	362454	Ordinari	Notable	7.2	0
153	2010	G1055	362456	Ordinari	Matrícula d'Honor	9.5	0
153	2010	G1055	362461	Ordinari	Notable	7.5	0
153	2010	G1055	362465	Reconeixement d'estudis previs	Notable	7.5	0
153	2010	G1055	362469	Ordinari	Excel·lent	9	0
153	2010	G1055	362470	Reconeixement d'estudis previs	Notable	7.6	0
153	2010	G1055	362471	Reconeixement d'estudis previs	Aprovat	6	0
153	2010	G1055	362472	Reconeixement d'estudis previs	Notable	7	0
153	2010	G1055	362485	Reconeixement d'estudis previs	Excel·lent	9	0
153	2010	G1055	362499	Reconeixement d'estudis previs	Notable	7.5	0
153	2010	G1055	362503	Reconeixement d'estudis previs	Excel·lent	9.4	0
153	2010	G1055	362504	Reconeixement d'estudis previs	Notable	7	0
153	2010	G1055	362506	Reconeixement d'estudis previs	Notable	7	0
153	2011	G1055	362455	Ordinari	Aprovat	6	0
153	2011	G1055	362457	Ordinari	Aprovat	6.1	0
153	2011	G1055	362458	Ordinari	Notable	7	0
153	2011	G1055	362459	Reconeixement d'estudis previs	Aprovat	6	0
153	2011	G1055	362460	Ordinari	Notable	8.5	0
153	2011	G1055	362462	Ordinari	Notable	8	0
153	2011	G1055	362463	Ordinari	Aprovat	6.7	0
153	2011	G1055	362464	Ordinari	Aprovat	5	0
153	2011	G1055	362466	Reconeixement d'estudis previs	Notable	7	0
153	2011	G1055	362467	Reconeixement d'estudis previs	Notable	7	0
153	2011	G1055	362468	Ordinari	Notable	7.7	0
153	2011	G1055	362502	Reconeixement d'estudis previs	Notable	8.7	0
153	2011	G1055	362507	Ordinari	Notable	7.3	0
153	2011	G1055	362765	Ordinari	Aprovat	5	0
153	2011	G1055	399003	Reconeixement de crèdits		0	0
155	2010	G1055	362441	Rec. Enseny propi i Exp. Professional	Aprovat	6	0
155	2010	G1055	362442	Ordinari	Aprovat	5	0
155	2010	G1055	362443	Ordinari	Aprovat	6.9	0
155	2010	G1055	362444	Ordinari	Aprovat	5.6	0
155	2010	G1055	362446	Ordinari	Notable	7	0
155	2010	G1055	362447	Ordinari	Aprovat	6	0
155	2010	G1055	362448	Ordinari	Aprovat	6.5	0
155	2010	G1055	362449	Rec. Enseny propi i Exp. Professional	Aprovat	6	0
155	2010	G1055	362450	Ordinari	Aprovat	5	0
155	2010	G1055	362451	Ordinari	Aprovat	5	0
155	2011	G1055	362452	Ordinari	Aprovat	6.3	0
155	2011	G1055	362453	Rec. Enseny propi i Exp. Professional	Notable	8	0
155	2011	G1055	362454	Ordinari	Suspens	1.6	0
155	2011	G1055	362456	Ordinari	Notable	7	0
155	2011	G1055	362458	Ordinari	Notable	8	0
155	2011	G1055	362459	Ordinari	Aprovat	6	0
155	2011	G1055	362461	Ordinari	Aprovat	5.6	0
155	2011	G1055	362469	Ordinari	Suspens	4.2	0
155	2011	G1055	362502	Rec. Enseny propi i Exp. Professional	Aprovat	6	0
155	2011	G1055	362503	Rec. Enseny propi i Exp. Professional	Notable	8	0
155	2011	G1055	362504	Rec. Enseny propi i Exp. Professional	Notable	8	0
155	2011	G1055	362506	Rec. Enseny propi i Exp. Professional	Aprovat	6	0
155	2012	G1055	362454	Ordinari	Aprovat	5	0
155	2012	G1055	362460	Ordinari	No presentat	0	0
155	2012	G1055	362462	Ordinari	Suspens	0	0
155	2012	G1055	362463	Ordinari	Aprovat	6.7	0
155	2012	G1055	362465	Ordinari	Notable	8	0
155	2012	G1055	362466	Ordinari	Notable	7	0
155	2012	G1055	362467	Ordinari	Matrícula d'Honor	9.5	0
155	2012	G1055	362469	Ordinari	Aprovat	6	0
155	2012	G1055	362470	Ordinari	Aprovat	6.5	0
155	2012	G1055	362507	Ordinari	Suspens	1.9	0
155	2013	G1055	362457	Ordinari	Aprovat	6	0
155	2013	G1055	362460	Ordinari	Aprovat	6.3	0
155	2013	G1055	362462	Ordinari	Aprovat	6.5	0
155	2013	G1055	362468	Ordinari	No presentat	0	0
155	2013	G1055	362474	Ordinari	Suspens	4	0
155	2013	G1055	362475	Ordinari	Suspens	3.5	0
155	2013	G1055	362499	Ordinari	Aprovat	5.6	0
155	2013	G1055	362507	Ordinari	Aprovat	5	0
155	2013	G1055	362766	Ordinari	Excel·lent	9	0
155	2014	G1055	362455	Ordinari	No presentat	0	0
155	2014	G1055	362455	Ordinari	Notable	7	0
155	2014	G1055	362464	Ordinari	Excel·lent	9.5	0
155	2014	G1055	362468	Ordinari	Aprovat	6.3	0
155	2014	G1055	362484	Ordinari	Notable	7	0
155	2014	G1055	362493	Ordinari	Notable	7.5	0
155	2014	G1055	362765	Ordinari	Aprovat	6	0
155	2014	G1055	362765	Ordinari	No presentat	0	0
155	2014	G1055	364725	Ordinari	Notable	8.1	0
156	2012	G1055	362441	Reconeixement d'estudis previs	Matrícula d'Honor	9.7	0
156	2012	G1055	362442	Reconeixement d'estudis previs	Excel·lent	9.5	0
156	2012	G1055	362443	Reconeixement d'estudis previs	Excel·lent	9.2	0
156	2012	G1055	362444	Reconeixement d'estudis previs	Excel·lent	9.5	0
156	2012	G1055	362446	Reconeixement d'estudis previs	Excel·lent	9.5	0
156	2012	G1055	362447	Reconeixement d'estudis previs	Excel·lent	9.2	0
156	2012	G1055	362448	Reconeixement d'estudis previs	Excel·lent	9.5	0
156	2012	G1055	362449	Reconeixement d'estudis previs	Notable	8.8	0
156	2012	G1055	362450	Reconeixement d'estudis previs	Excel·lent	9	0
156	2012	G1055	362451	Ordinari	Matrícula d'Honor	10	0
156	2012	G1055	362452	Reconeixement d'estudis previs	Excel·lent	9.5	0
156	2012	G1055	362453	Ordinari	Matrícula d'Honor	9.8	0
156	2012	G1055	362454	Ordinari	Excel·lent	9	0
156	2012	G1055	362456	Reconeixement d'estudis previs	Excel·lent	9	0
156	2012	G1055	362458	Ordinari	Matrícula d'Honor	9.5	0
156	2012	G1055	362459	Ordinari	Matrícula d'Honor	10	0
156	2012	G1055	362461	Reconeixement d'estudis previs	Matrícula d'Honor	9.2	0
156	2012	G1055	362462	Ordinari	Matrícula d'Honor	9	0
156	2012	G1055	362469	Ordinari	Matrícula d'Honor	10	0
156	2012	G1055	362481	Ordinari	Matrícula d'Honor	9.5	0
156	2012	G1055	362504	Ordinari	Excel·lent	9	0
156	2013	G1055	362460	Ordinari	Matrícula d'Honor	9.5	0
156	2013	G1055	362463	Ordinari	Matrícula d'Honor	9	0
156	2013	G1055	362464	Ordinari	Excel·lent	9.3	0
156	2013	G1055	362465	Ordinari	Excel·lent	9	0
156	2013	G1055	362466	Ordinari	Matrícula d'Honor	10	0
156	2013	G1055	362467	Ordinari	Matrícula d'Honor	10	0
156	2013	G1055	362470	Ordinari	Matrícula d'Honor	9.2	0
156	2013	G1055	362480	Ordinari	Excel·lent	9	0
156	2013	G1055	362507	Ordinari	Excel·lent	9	0
156	2014	G1055	362455	Ordinari	Matrícula d'Honor	10	0
156	2014	G1055	362457	Ordinari	Excel·lent	9.2	0
156	2014	G1055	362468	Ordinari	Matrícula d'Honor	9.5	0
156	2014	G1055	362483	Ordinari	Matrícula d'Honor	9	0
156	2014	G1055	362491	Ordinari	Excel·lent	9	0
156	2014	G1055	362765	Ordinari	Excel·lent	9.4	0
156	2014	G1055	362766	Rec. Enseny propi i Exp. Professional		0	0
156	2014	G1055	399006	Reconeixement de crèdits		0	0
161	2010	G1055	362441	Reconeixement d'estudis previs	Notable	7	0
161	2010	G1055	362442	Reconeixement d'estudis previs	Excel·lent	9	0
161	2010	G1055	362443	Ordinari	No presentat	0	0
161	2010	G1055	362444	Ordinari	No presentat	0	0
161	2010	G1055	362446	Ordinari	No presentat	0	0
161	2010	G1055	362447	Ordinari	No presentat	0	0
161	2010	G1055	362448	Ordinari	No presentat	0	0
161	2010	G1055	362449	Ordinari	No presentat	0	0
161	2010	G1055	362450	Ordinari	No presentat	0	0
161	2010	G1055	362451	Ordinari	No presentat	0	0
162	2009	G1055	362441	Reconeix. per canvi Pla Estudi	Notable	8	0
162	2009	G1055	362442	Ordinari	No presentat	0	5.2
162	2009	G1055	362444	Ordinari	Aprovat	6.6	0
162	2009	G1055	362449	Ordinari	Suspens	4	3.3
162	2009	G1055	362450	Ordinari	No presentat	0	0
162	2009	G1055	362451	Ordinari	No presentat	0	0
162	2010	G1055	362443	Ordinari	No presentat	0	0
162	2010	G1055	362446	Ordinari	Aprovat	6	0
162	2010	G1055	362447	Ordinari	No presentat	0	0
162	2010	G1055	362448	Ordinari	Suspens	2	0
162	2010	G1055	362449	Ordinari	Notable	7	0
162	2010	G1055	362450	Ordinari	No presentat	0	0
162	2010	G1055	362451	Ordinari	No presentat	0	0
162	2010	G1055	362454	Ordinari	Suspens	2	2
165	2010	G1055	362441	Reconeixement d'estudis previs	Aprovat	5.5	0
165	2010	G1055	362442	Ordinari	Notable	7.5	0
165	2010	G1055	362443	Reconeixement d'estudis previs	Aprovat	6.3	0
165	2010	G1055	362444	Ordinari	Aprovat	6.1	0
165	2010	G1055	362446	Ordinari	Aprovat	5.5	0
165	2010	G1055	362447	Ordinari	Suspens	2	5
165	2010	G1055	362448	Ordinari	Aprovat	5	0
165	2010	G1055	362449	Ordinari	Aprovat	6.1	0
165	2010	G1055	362450	Ordinari	Aprovat	5	0
165	2010	G1055	362451	Ordinari	Aprovat	6.5	0
165	2011	G1055	362452	Ordinari	Aprovat	5.5	0
165	2011	G1055	362453	Ordinari	Notable	7.4	0
165	2011	G1055	362454	Ordinari	Notable	7	0
165	2011	G1055	362456	Ordinari	Aprovat	6	0
165	2011	G1055	362458	Ordinari	Notable	7.5	0
165	2011	G1055	362459	Ordinari	Notable	7.4	0
165	2011	G1055	362461	Ordinari	Suspens	1.7	0
165	2011	G1055	362469	Ordinari	Aprovat	6	0
165	2012	G1055	362460	Ordinari	Notable	7.3	0
165	2012	G1055	362461	Ordinari	Aprovat	6	0
165	2012	G1055	362462	Ordinari	Aprovat	6.3	0
165	2012	G1055	362463	Ordinari	Aprovat	6	0
165	2012	G1055	362465	Ordinari	Notable	7.2	0
165	2012	G1055	362466	Ordinari	Aprovat	5.5	0
165	2012	G1055	362467	Ordinari	Notable	7.5	0
165	2012	G1055	362470	Ordinari	Aprovat	6.1	0
165	2012	G1055	362507	Ordinari	Aprovat	5	0
165	2013	G1055	362455	Ordinari	Aprovat	6.8	0
165	2013	G1055	362457	Ordinari	Notable	7.4	0
165	2013	G1055	362464	Ordinari	Notable	8.1	0
165	2013	G1055	362468	Ordinari	Notable	7.8	0
165	2013	G1055	362472	Ordinari	Notable	7	0
165	2013	G1055	362474	Ordinari	Aprovat	6	0
165	2013	G1055	362482	Ordinari	Aprovat	5	0
165	2013	G1055	362483	Ordinari	Notable	7.2	0
165	2013	G1055	362487	Ordinari	Notable	7.1	0
165	2013	G1055	362500	Ordinari	Aprovat	5	0
165	2013	G1055	362506	Ordinari	Notable	7.3	0
165	2013	G1055	362765	Ordinari	Aprovat	5	0
165	2013	G1055	362766	Rec. Enseny propi i Exp. Professional		0	0
167	2011	G1055	362442	Ordinari	Notable	7.7	0
167	2011	G1055	362444	Ordinari	Suspens	4	0
167	2011	G1055	362447	Ordinari	No presentat	0	0
167	2011	G1055	362449	Ordinari	Suspens	4	0
167	2011	G1055	362450	Ordinari	No presentat	0	0
168	2009	G1055	362441	Ordinari	Excel·lent	9	0
168	2009	G1055	362442	Ordinari	Notable	8.2	0
168	2009	G1055	362443	Ordinari	Aprovat	5	0
168	2009	G1055	362444	Ordinari	Notable	8.5	0
168	2009	G1055	362446	Ordinari	Notable	7.7	0
168	2009	G1055	362447	Ordinari	Aprovat	5.7	0
168	2009	G1055	362448	Ordinari	Notable	7.7	0
168	2009	G1055	362449	Ordinari	Excel·lent	9	0
168	2009	G1055	362450	Ordinari	Aprovat	5.5	0
168	2009	G1055	362451	Ordinari	Matrícula d'Honor	10	0
168	2010	G1055	362452	Ordinari	No presentat	0	0
168	2010	G1055	362453	Ordinari	Aprovat	6	0
168	2010	G1055	362454	Ordinari	No presentat	0	0
168	2010	G1055	362456	Ordinari	Aprovat	5.5	0
168	2010	G1055	362458	Ordinari	Suspens	3.8	7.3
168	2010	G1055	362459	Ordinari	Suspens	4	4
168	2010	G1055	362461	Ordinari	Notable	7	0
168	2010	G1055	362469	Ordinari	No presentat	0	0
168	2011	G1055	362452	Ordinari	Excel·lent	9	0
168	2011	G1055	362454	Ordinari	Excel·lent	9	0
168	2011	G1055	362459	Ordinari	Notable	8	0
168	2011	G1055	362460	Ordinari	Matrícula d'Honor	9.6	0
168	2011	G1055	362465	Ordinari	Aprovat	5.7	0
168	2011	G1055	362466	Ordinari	Excel·lent	9	0
168	2011	G1055	362467	Ordinari	Notable	7	0
168	2011	G1055	362469	Ordinari	Suspens	1.2	0
168	2011	G1055	362470	Ordinari	Suspens	4	6.7
168	2011	G1055	362507	Ordinari	Notable	8.2	0
168	2012	G1055	362455	Ordinari	Notable	7.5	0
168	2012	G1055	362457	Ordinari	Excel·lent	9	0
168	2012	G1055	362462	Ordinari	Notable	8	0
168	2012	G1055	362463	Ordinari	Notable	8.3	0
168	2012	G1055	362464	Ordinari	Notable	8	0
168	2012	G1055	362468	Ordinari	Aprovat	5.5	0
168	2012	G1055	362469	Ordinari	Aprovat	5	0
168	2012	G1055	362475	Ordinari	Aprovat	5.3	0
168	2012	G1055	362485	Ordinari	Aprovat	6	0
168	2012	G1055	362486	Ordinari	Excel·lent	9.4	0
168	2012	G1055	362488	Ordinari	Notable	8.5	0
168	2012	G1055	362489	Ordinari	Matrícula d'Honor	9.6	0
168	2012	G1055	362490	Ordinari	Aprovat	6.5	0
168	2012	G1055	362493	Ordinari	Aprovat	6	0
168	2012	G1055	362494	Ordinari	Notable	7.5	0
168	2012	G1055	362765	Ordinari	Aprovat	5.2	0
168	2012	G1055	399004	Reconeixement de crèdits		0	0
168	2012	G1055	399005	Reconeixement de crèdits		0	0
171	2009	G1055	362441	Ordinari	Aprovat	6.7	0
171	2009	G1055	362442	Ordinari	Aprovat	5.5	0
171	2009	G1055	362443	Reconeixement d'estudis previs	Aprovat	6	0
171	2009	G1055	362444	Ordinari	Notable	7	0
171	2009	G1055	362446	Ordinari	Aprovat	5	0
171	2009	G1055	362447	Ordinari	Aprovat	5.2	0
171	2009	G1055	362448	Ordinari	No presentat	0	0
171	2009	G1055	362449	Ordinari	Aprovat	5	0
171	2009	G1055	362450	Ordinari	Aprovat	5	0
171	2009	G1055	362451	Ordinari	Notable	8.1	0
171	2010	G1055	362448	Ordinari	Aprovat	5	0
171	2010	G1055	362452	Ordinari	No presentat	0	0
171	2010	G1055	362453	Ordinari	Aprovat	5	0
171	2010	G1055	362454	Ordinari	Aprovat	5	0
171	2010	G1055	362456	Ordinari	Aprovat	5	0
171	2010	G1055	362458	Ordinari	No presentat	0	3.5
171	2010	G1055	362459	Ordinari	Suspens	0	0
171	2010	G1055	362460	Reconeixement d'estudis previs	Notable	7.7	0
171	2010	G1055	362461	Ordinari	No presentat	0	0
171	2010	G1055	362469	Ordinari	Suspens	2	0
171	2011	G1055	362452	Ordinari	Suspens	3	0
171	2011	G1055	362458	Ordinari	No presentat	0	0
171	2011	G1055	362459	Ordinari	No presentat	0	0
171	2011	G1055	362461	Ordinari	No presentat	0	0
171	2011	G1055	362462	Ordinari	Suspens	1.7	0
171	2011	G1055	362465	Ordinari	No presentat	0	0
171	2011	G1055	362466	Ordinari	Suspens	3.6	0
171	2011	G1055	362467	Ordinari	No presentat	0	0
171	2011	G1055	362469	Ordinari	No presentat	0	0
171	2011	G1055	362507	Ordinari	No presentat	0	0
172	2011	G1055	362441	Ordinari	Aprovat	5.4	0
172	2011	G1055	362443	Ordinari	Aprovat	5	0
172	2011	G1055	362444	Ordinari	Aprovat	5	0
172	2011	G1055	362447	Ordinari	Aprovat	6	0
172	2011	G1055	362449	Ordinari	Suspens	3.6	0
172	2011	G1055	362451	Ordinari	Aprovat	5	0
172	2012	G1055	362442	Ordinari	Aprovat	5.9	0
172	2012	G1055	362446	Ordinari	Aprovat	5.8	0
172	2012	G1055	362448	Ordinari	Suspens	3.9	0
172	2012	G1055	362449	Ordinari	Aprovat	6.2	0
172	2012	G1055	362450	Ordinari	Notable	7	0
172	2012	G1055	362454	Ordinari	No presentat	0	0
172	2012	G1055	362459	Ordinari	Aprovat	6	0
172	2013	G1055	362448	Ordinari	Aprovat	6.5	0
172	2013	G1055	362453	Ordinari	Notable	7.4	0
172	2013	G1055	362454	Ordinari	Suspens	2.9	0
172	2013	G1055	362458	Ordinari	Suspens	4	0
172	2013	G1055	362469	Ordinari	Suspens	3	0
172	2014	G1055	362452	Ordinari	Aprovat	5	0
172	2014	G1055	362454	Ordinari	Aprovat	6	0
172	2014	G1055	362458	Ordinari	Suspens	2.5	0
172	2014	G1055	362469	Ordinari	Aprovat	6.5	0
175	2010	G1055	362441	Ordinari	No presentat	0	0
175	2010	G1055	362443	Reconeixement d'estudis previs	Aprovat	6	0
175	2010	G1055	362446	Ordinari	No presentat	0	0
175	2010	G1055	362447	Ordinari	No presentat	0	0
175	2010	G1055	362448	Ordinari	No presentat	0	0
175	2010	G1055	362449	Ordinari	Notable	7.7	0
175	2010	G1055	362451	Reconeixement d'estudis previs	Notable	8	0
175	2011	G1055	362441	Reconeixement d'estudis previs	Aprovat	6	0
175	2011	G1055	362442	Ordinari	Aprovat	5	0
175	2011	G1055	362444	Ordinari	Aprovat	5.1	0
175	2011	G1055	362446	Reconeixement d'estudis previs	Aprovat	6	0
175	2011	G1055	362447	Ordinari	Suspens	2	0
175	2011	G1055	362448	Ordinari	Aprovat	5	0
175	2011	G1055	362450	Ordinari	Suspens	1	0
175	2011	G1055	362452	Ordinari	Aprovat	5	0
175	2011	G1055	362458	Ordinari	Suspens	4	0
175	2011	G1055	362461	Ordinari	Suspens	2	0
175	2012	G1055	362447	Ordinari	Suspens	0.5	0
175	2012	G1055	362450	Ordinari	Aprovat	5	0
175	2012	G1055	362453	Ordinari	Aprovat	6.8	0
175	2012	G1055	362454	Ordinari	Notable	7	0
175	2012	G1055	362458	Ordinari	Aprovat	5	0
175	2012	G1055	362459	Ordinari	Aprovat	6.7	0
175	2012	G1055	362461	Ordinari	Aprovat	5.6	0
175	2012	G1055	362469	Ordinari	Suspens	4	0
175	2013	G1055	362447	Ordinari	Aprovat	5	0
175	2013	G1055	362456	Ordinari	Notable	7	0
175	2013	G1055	362460	Ordinari	Aprovat	5.5	0
175	2013	G1055	362462	Ordinari	Aprovat	6.5	0
175	2013	G1055	362463	Ordinari	No presentat	0	0
175	2013	G1055	362465	Reconeixement d'estudis previs	Aprovat	6	0
175	2013	G1055	362466	Reconeixement d'estudis previs	Aprovat	6.7	0
175	2013	G1055	362467	Reconeixement d'estudis previs	Aprovat	6.7	0
175	2013	G1055	362469	Ordinari	Aprovat	6	0
175	2013	G1055	362470	Ordinari	Suspens	4.2	0
175	2013	G1055	362471	Reconeixement d'estudis previs	Notable	8	0
175	2013	G1055	362472	Reconeixement d'estudis previs	Aprovat	6	0
175	2013	G1055	362491	Ordinari	No presentat	0	0
175	2013	G1055	362507	Ordinari	Suspens	1	0
175	2014	G1055	362455	Ordinari	Aprovat	5.6	0
175	2014	G1055	362457	Ordinari	Suspens	4	0
175	2014	G1055	362463	Ordinari	Aprovat	5.2	0
175	2014	G1055	362464	Ordinari	Aprovat	5.5	0
175	2014	G1055	362468	Ordinari	Aprovat	5	0
175	2014	G1055	362470	Ordinari	Aprovat	6	0
175	2014	G1055	362492	Ordinari	Aprovat	6	0
175	2014	G1055	362496	Ordinari	Notable	7.6	0
175	2014	G1055	362507	Ordinari	Aprovat	5	0
175	2014	G1055	362765	Ordinari	Aprovat	6	0
175	2014	G1055	364732	Ordinari	Notable	7.5	0
175	2014	G1055	364733	Ordinari	Aprovat	6	0
177	2011	G1055	362441	Reconeixement d'estudis previs	Aprovat	6	0
177	2011	G1055	362443	Ordinari	Aprovat	5.8	0
177	2011	G1055	362444	Ordinari	Suspens	4	0
177	2011	G1055	362446	Ordinari	Excel·lent	9	0
177	2011	G1055	362447	Ordinari	Aprovat	5.5	0
177	2011	G1055	362448	Ordinari	Aprovat	6	0
177	2011	G1055	362449	Ordinari	Aprovat	5.6	0
177	2011	G1055	362450	Ordinari	No presentat	0	0
177	2011	G1055	362451	Ordinari	Aprovat	6.2	0
177	2011	G1055	362472	Reconeixement d'estudis previs	Aprovat	6	0
177	2011	G1055	362497	Reconeixement d'estudis previs	Notable	8	0
177	2012	G1055	362442	Ordinari	Notable	7.7	0
177	2012	G1055	362444	Ordinari	Matrícula d'Honor	9.6	0
177	2012	G1055	362450	Ordinari	Aprovat	5.3	0
177	2012	G1055	362453	Ordinari	Aprovat	6	0
177	2012	G1055	362454	Ordinari	Aprovat	6.7	0
177	2012	G1055	362456	Ordinari	Aprovat	5.5	0
177	2012	G1055	362459	Ordinari	Excel·lent	9	0
177	2012	G1055	362469	Ordinari	Aprovat	5	0
177	2013	G1055	362452	Ordinari	Notable	7	0
177	2013	G1055	362458	Ordinari	Aprovat	6.5	0
177	2013	G1055	362460	Ordinari	Suspens	4	0
177	2013	G1055	362461	Ordinari	Notable	7.4	0
177	2013	G1055	362462	Ordinari	Notable	8	0
177	2013	G1055	362463	Ordinari	No presentat	0	0
177	2013	G1055	362467	Ordinari	Notable	7.7	0
177	2013	G1055	362507	Ordinari	Aprovat	5.7	0
177	2014	G1055	362460	Ordinari	Aprovat	6.6	0
177	2014	G1055	362463	Ordinari	Aprovat	6.3	0
177	2014	G1055	362466	Ordinari	Aprovat	5.5	0
177	2014	G1055	362470	Ordinari	Suspens	0	0
177	2014	G1055	362484	Ordinari	Notable	7	0
179	2009	G1055	362441	Ordinari	Suspens	4	4.9
179	2009	G1055	362442	Ordinari	Aprovat	5.1	0
179	2009	G1055	362443	Ordinari	No presentat	0	0
179	2009	G1055	362444	Ordinari	Suspens	2.5	3
179	2009	G1055	362446	Ordinari	Suspens	4	6
179	2009	G1055	362447	Ordinari	Suspens	0.9	3.4
179	2009	G1055	362448	Ordinari	Suspens	3.3	0
179	2009	G1055	362449	Ordinari	Aprovat	5.9	0
179	2009	G1055	362450	Ordinari	Aprovat	5	0
179	2009	G1055	362451	Ordinari	No presentat	0	0
179	2011	G1055	362441	Reconeixement d'estudis previs		0	0
179	2011	G1055	362443	Reconeixement d'estudis previs	Notable	7	0
179	2011	G1055	362444	Ordinari	Aprovat	6.6	0
179	2011	G1055	362447	Ordinari	Aprovat	6.4	0
179	2011	G1055	362448	Ordinari	Aprovat	5.7	0
179	2011	G1055	362451	Reconeixement d'estudis previs	Notable	7	0
179	2011	G1055	362452	Ordinari	Aprovat	5	0
179	2011	G1055	362456	Ordinari	No presentat	0	0
179	2011	G1055	362458	Ordinari	Aprovat	6.4	0
179	2011	G1055	362461	Ordinari	Suspens	1	0
179	2012	G1055	362453	Ordinari	Notable	7.8	0
179	2012	G1055	362454	Ordinari	Notable	7	0
179	2012	G1055	362456	Ordinari	No presentat	0	0
179	2012	G1055	362459	Ordinari	Aprovat	5.7	0
179	2012	G1055	362460	Ordinari	Aprovat	6	0
179	2012	G1055	362461	Ordinari	Aprovat	5.6	0
179	2012	G1055	362469	Ordinari	Suspens	4	0
179	2013	G1055	362456	Ordinari	Notable	8	0
179	2013	G1055	362462	Ordinari	Aprovat	6	0
179	2013	G1055	362463	Ordinari	Notable	7	0
179	2013	G1055	362464	Ordinari	Notable	7	0
179	2013	G1055	362465	Reconeixement d'estudis previs	Notable	8	0
179	2013	G1055	362466	Reconeixement d'estudis previs	Aprovat	6	0
179	2013	G1055	362467	Reconeixement d'estudis previs	Aprovat	6	0
179	2013	G1055	362468	Ordinari	Aprovat	5	0
179	2013	G1055	362468	Ordinari	No presentat	0	0
179	2013	G1055	362469	Ordinari	Aprovat	6	0
179	2013	G1055	362470	Ordinari	Suspens	3.9	0
179	2013	G1055	362471	Reconeixement d'estudis previs	Notable	8	0
179	2013	G1055	362472	Reconeixement d'estudis previs	Aprovat	6	0
179	2013	G1055	362473	Ordinari	Aprovat	5	0
179	2013	G1055	362483	Ordinari	No presentat	0	0
179	2013	G1055	362507	Ordinari	No presentat	0	0
179	2014	G1055	362455	Ordinari	Aprovat	6	0
179	2014	G1055	362455	Ordinari	Suspens	0.7	0
179	2014	G1055	362457	Ordinari	No presentat	0	0
179	2014	G1055	362457	Ordinari	Suspens	2.5	0
179	2014	G1055	362470	Ordinari	Suspens	3.6	0
179	2014	G1055	362497	Ordinari	Suspens	4.1	0
179	2014	G1055	362507	Ordinari	Suspens	0	0
179	2014	G1055	362765	Ordinari	No presentat	0	0
179	2014	G1055	362766	Ordinari	No presentat	0	0
179	2014	G1055	364732	Ordinari	No presentat	0	0
179	2014	G1055	399004	Reconeixement de crèdits		0	0
180	2009	G1055	362441	Ordinari	No presentat	0	4
180	2009	G1055	362442	Ordinari	Notable	7	0
180	2009	G1055	362443	Reconeixement d'estudis previs	Notable	8	0
180	2009	G1055	362444	Ordinari	Aprovat	6.5	0
180	2009	G1055	362446	Ordinari	Notable	7.5	0
180	2009	G1055	362447	Ordinari	Aprovat	6	0
180	2009	G1055	362448	Ordinari	Aprovat	6.5	0
180	2009	G1055	362449	Ordinari	Notable	8.2	0
180	2009	G1055	362450	Ordinari	Notable	8	0
180	2009	G1055	362451	Reconeixement d'estudis previs	Aprovat	6	0
180	2010	G1055	362441	Ordinari	Aprovat	6.5	0
180	2010	G1055	362452	Ordinari	Aprovat	5	0
180	2010	G1055	362453	Ordinari	Aprovat	5.7	0
180	2010	G1055	362454	Ordinari	Aprovat	6.2	0
180	2010	G1055	362456	Ordinari	Notable	7	0
180	2010	G1055	362458	Ordinari	Notable	7.8	0
180	2010	G1055	362459	Ordinari	Notable	7	0
180	2010	G1055	362461	Ordinari	Aprovat	6.5	0
180	2010	G1055	362469	Ordinari	Notable	7	0
180	2011	G1055	362460	Ordinari	Aprovat	5	0
180	2011	G1055	362462	Ordinari	Suspens	4	0
180	2011	G1055	362463	Ordinari	Aprovat	6.2	0
180	2011	G1055	362465	Ordinari	Notable	7	0
180	2011	G1055	362466	Ordinari	Aprovat	6.5	0
180	2011	G1055	362467	Ordinari	Aprovat	5	0
180	2011	G1055	362470	Ordinari	Suspens	0.7	4
180	2011	G1055	362506	Ordinari	Notable	7	0
180	2011	G1055	362507	Ordinari	Suspens	3.1	7
180	2012	G1055	362455	Ordinari	Aprovat	6.8	0
180	2012	G1055	362457	Ordinari	Notable	7	0
180	2012	G1055	362462	Ordinari	Notable	7.2	0
180	2012	G1055	362464	Ordinari	Aprovat	5.4	0
180	2012	G1055	362468	Ordinari	Aprovat	5	0
180	2012	G1055	362470	Ordinari	Aprovat	6.5	0
180	2012	G1055	362472	Ordinari	Aprovat	6	0
180	2012	G1055	362475	Ordinari	Aprovat	6.6	0
180	2012	G1055	362476	Ordinari	Aprovat	5	0
180	2012	G1055	362478	Ordinari	Notable	7.5	0
180	2012	G1055	362484	Ordinari	Aprovat	6	0
180	2012	G1055	362490	Ordinari	Aprovat	5.7	0
180	2012	G1055	362496	Ordinari	Aprovat	5	0
180	2012	G1055	362502	Ordinari	Aprovat	6.8	0
180	2012	G1055	362503	Ordinari	Aprovat	6.4	0
180	2012	G1055	362765	Ordinari	No presentat	0	0
180	2013	G1055	362765	Ordinari	Notable	7	0
182	2012	G1055	362441	Rec. Enseny propi i Exp. Professional		0	0
182	2012	G1055	362442	Ordinari	Matrícula d'Honor	9.7	0
182	2012	G1055	362443	Ordinari	Matrícula d'Honor	9.5	0
182	2012	G1055	362444	Ordinari	Matrícula d'Honor	10	0
182	2012	G1055	362446	Rec. Enseny propi i Exp. Professional		0	0
182	2012	G1055	362447	Ordinari	Excel·lent	9	0
182	2012	G1055	362448	Ordinari	Matrícula d'Honor	9.2	0
182	2012	G1055	362449	Rec. Enseny propi i Exp. Professional		0	0
182	2012	G1055	362450	Ordinari	Notable	8.7	0
182	2012	G1055	362451	Ordinari	Matrícula d'Honor	9.9	0
182	2013	G1055	362452	Ordinari	Matrícula d'Honor	10	0
182	2013	G1055	362453	Ordinari	Matrícula d'Honor	10	0
182	2013	G1055	362454	Ordinari	Matrícula d'Honor	9.3	0
182	2013	G1055	362456	Ordinari	Matrícula d'Honor	9.5	0
182	2013	G1055	362470	Rec. Enseny propi i Exp. Professional		0	0
182	2013	G1055	362502	Rec. Enseny propi i Exp. Professional		0	0
182	2013	G1055	362504	Rec. Enseny propi i Exp. Professional		0	0
182	2013	G1055	399004	Reconeixement de crèdits		0	0
182	2014	G1055	362458	Ordinari	Excel·lent	9.3	0
182	2014	G1055	362459	Ordinari	Excel·lent	9.5	0
182	2014	G1055	362461	Ordinari	Matrícula d'Honor	10	0
182	2014	G1055	362466	Ordinari	Excel·lent	9	0
182	2014	G1055	362469	Ordinari	Matrícula d'Honor	9.7	0
182	2014	G1055	362505	Ordinari	Excel·lent	9.5	0
182	2014	G1055	362507	Ordinari	Matrícula d'Honor	9.1	0
183	2012	G1055	362442	Ordinari	Notable	8.5	0
183	2012	G1055	362444	Ordinari	Suspens	2.7	0
183	2012	G1055	362448	Ordinari	Suspens	2.4	0
183	2012	G1055	362450	Ordinari	Notable	7.5	0
183	2012	G1055	362451	Ordinari	Suspens	1	0
183	2013	G1055	362441	Ordinari	Suspens	4.8	0
183	2013	G1055	362443	Ordinari	Aprovat	5	0
183	2013	G1055	362444	Ordinari	Aprovat	6	0
183	2013	G1055	362446	Rec. Enseny propi i Exp. Professional		0	0
183	2013	G1055	362447	Ordinari	Aprovat	5	0
183	2013	G1055	362448	Ordinari	Aprovat	6.1	0
183	2013	G1055	362449	Rec. Enseny propi i Exp. Professional		0	0
183	2013	G1055	362451	Ordinari	Notable	8	0
183	2013	G1055	362453	Rec. Enseny propi i Exp. Professional		0	0
183	2013	G1055	362470	Rec. Enseny propi i Exp. Professional		0	0
183	2013	G1055	362502	Rec. Enseny propi i Exp. Professional		0	0
183	2013	G1055	362504	Rec. Enseny propi i Exp. Professional		0	0
183	2013	G1055	399004	Reconeixement de crèdits		0	0
183	2014	G1055	362441	Ordinari	Aprovat	6	0
183	2014	G1055	362452	Ordinari	Aprovat	5.5	0
183	2014	G1055	362456	Ordinari	Suspens	4.9	0
183	2014	G1055	362458	Ordinari	Aprovat	5.4	0
183	2014	G1055	362469	Ordinari	Aprovat	5	0
184	2010	G1055	362441	Rec. Enseny propi i Exp. Professional	Notable	8	0
184	2010	G1055	362442	Ordinari	Aprovat	5	0
184	2010	G1055	362443	Ordinari	Aprovat	5.6	0
184	2010	G1055	362444	Ordinari	Aprovat	5.6	0
184	2010	G1055	362446	Ordinari	Notable	7	0
184	2010	G1055	362447	Ordinari	Aprovat	5.7	0
184	2010	G1055	362448	Ordinari	Aprovat	6.9	0
184	2010	G1055	362449	Rec. Enseny propi i Exp. Professional	Aprovat	6	0
184	2010	G1055	362450	Ordinari	Matrícula d'Honor	10	0
184	2010	G1055	362451	Ordinari	Aprovat	5.6	0
184	2011	G1055	362452	Ordinari	Aprovat	6.5	0
184	2011	G1055	362453	Rec. Enseny propi i Exp. Professional	Notable	8.5	0
184	2011	G1055	362454	Ordinari	Aprovat	5.5	0
184	2011	G1055	362456	Ordinari	Notable	8.5	0
184	2011	G1055	362458	Ordinari	Notable	8.4	0
184	2011	G1055	362459	Ordinari	Notable	7.5	0
184	2011	G1055	362461	Ordinari	Aprovat	6	0
184	2011	G1055	362469	Ordinari	Excel·lent	9	0
184	2012	G1055	362460	Ordinari	Aprovat	6.3	0
184	2012	G1055	362462	Ordinari	Aprovat	5.7	0
184	2012	G1055	362463	Ordinari	Notable	7	0
184	2012	G1055	362465	Ordinari	Notable	7.1	0
184	2012	G1055	362466	Ordinari	Notable	8	0
184	2012	G1055	362467	Ordinari	Aprovat	6	0
184	2012	G1055	362470	Ordinari	Matrícula d'Honor	10	0
184	2012	G1055	362503	Rec. Enseny propi i Exp. Professional		0	0
184	2012	G1055	362507	Ordinari	Notable	8	0
184	2013	G1055	362455	Ordinari	Excel·lent	9.5	0
184	2013	G1055	362457	Ordinari	Notable	7.9	0
184	2013	G1055	362464	Ordinari	Excel·lent	9.5	0
184	2013	G1055	362468	Ordinari	Excel·lent	9	0
184	2013	G1055	362499	Ordinari	Notable	8.3	0
184	2013	G1055	362502	Rec. Enseny propi i Exp. Professional		0	0
184	2013	G1055	362504	Rec. Enseny propi i Exp. Professional		0	0
184	2013	G1055	362506	Rec. Enseny propi i Exp. Professional		0	0
184	2013	G1055	362765	Ordinari	Matrícula d'Honor	10	0
184	2013	G1055	399101	Ordinari	Notable	7.8	0
184	2013	G1055	399102	Ordinari	Excel·lent	9	0
186	2010	G1055	362441	Ordinari	Aprovat	6.6	0
186	2010	G1055	362442	Ordinari	Aprovat	5	0
186	2010	G1055	362443	Ordinari	No presentat	0	4.2
186	2010	G1055	362444	Ordinari	Suspens	3.5	2.5
186	2010	G1055	362446	Ordinari	Suspens	4.8	5
186	2010	G1055	362447	Ordinari	Suspens	4	2
186	2010	G1055	362448	Ordinari	Aprovat	5.1	0
186	2010	G1055	362449	Ordinari	Suspens	0	4
186	2010	G1055	362450	Ordinari	Notable	7.5	0
186	2010	G1055	362451	Ordinari	No presentat	0	2
186	2011	G1055	362443	Ordinari	Aprovat	5	0
186	2011	G1055	362444	Ordinari	Aprovat	5.4	0
186	2011	G1055	362447	Ordinari	Aprovat	5	0
186	2011	G1055	362449	Ordinari	Notable	8	0
186	2011	G1055	362451	Ordinari	Aprovat	5	0
186	2011	G1055	362452	Ordinari	Aprovat	5	0
186	2011	G1055	362453	Ordinari	No presentat	0	0
186	2011	G1055	362454	Ordinari	Suspens	1.4	0
186	2011	G1055	362458	Ordinari	No presentat	0	0
186	2011	G1055	362459	Ordinari	No presentat	0	0
186	2011	G1055	362461	Ordinari	No presentat	0	0
186	2012	G1055	362453	Ordinari	Aprovat	5.8	0
186	2012	G1055	362454	Ordinari	No presentat	0	0
186	2012	G1055	362456	Ordinari	Aprovat	6	0
186	2012	G1055	362458	Ordinari	No presentat	0	0
186	2012	G1055	362459	Ordinari	No presentat	0	0
186	2012	G1055	362461	Ordinari	No presentat	0	0
186	2012	G1055	362469	Ordinari	No presentat	0	0
186	2013	G1055	362454	Ordinari	No presentat	0	0
186	2013	G1055	362458	Ordinari	No presentat	0	0
186	2013	G1055	362459	Ordinari	No presentat	0	0
186	2013	G1055	362461	Ordinari	No presentat	0	0
186	2013	G1055	362465	Ordinari	No presentat	0	0
186	2013	G1055	362467	Ordinari	No presentat	0	0
186	2013	G1055	362469	Ordinari	No presentat	0	0
186	2013	G1055	362470	Ordinari	No presentat	0	0
188	2010	G1055	362441	Ordinari	Aprovat	6.3	0
188	2010	G1055	362442	Ordinari	Suspens	4.4	5
188	2010	G1055	362443	Ordinari	Aprovat	5.4	0
188	2010	G1055	362444	Ordinari	Suspens	4	5.4
188	2010	G1055	362446	Ordinari	Suspens	4	5.5
188	2010	G1055	362447	Ordinari	Aprovat	5.8	0
188	2010	G1055	362448	Ordinari	Aprovat	5.2	0
188	2010	G1055	362449	Ordinari	Aprovat	5	0
188	2010	G1055	362450	Ordinari	Aprovat	5	0
188	2010	G1055	362451	Ordinari	No presentat	0	5
188	2011	G1055	362453	Ordinari	Aprovat	6	0
188	2011	G1055	362454	Ordinari	Notable	8	0
188	2011	G1055	362456	Ordinari	Aprovat	6	0
188	2011	G1055	362458	Ordinari	Aprovat	6.5	0
188	2011	G1055	362459	Ordinari	Aprovat	6	0
188	2011	G1055	362461	Ordinari	Aprovat	5	0
188	2011	G1055	362469	Ordinari	Aprovat	6	0
188	2012	G1055	362452	Ordinari	Notable	7.5	0
188	2012	G1055	362460	Ordinari	No presentat	0	0
188	2012	G1055	362462	Ordinari	Notable	7.5	0
188	2012	G1055	362463	Ordinari	Aprovat	5	0
188	2012	G1055	362464	Ordinari	Notable	8	0
188	2012	G1055	362465	Ordinari	Notable	7.5	0
188	2012	G1055	362466	Ordinari	Notable	7	0
188	2012	G1055	362467	Ordinari	Notable	7.1	0
188	2012	G1055	362468	Ordinari	Notable	7.4	0
188	2012	G1055	362470	Rec. Enseny propi i Exp. Professional		0	0
188	2012	G1055	362496	Ordinari	Excel·lent	9	0
188	2012	G1055	362502	Reconeixement d'estudis previs	Aprovat	6.7	0
188	2012	G1055	362503	Reconeixement d'estudis previs	Notable	8	0
188	2012	G1055	362504	Rec. Enseny propi i Exp. Professional		0	0
188	2012	G1055	362506	Reconeixement d'estudis previs	Excel·lent	9	0
188	2012	G1055	362507	Ordinari	Aprovat	5	0
188	2012	G1055	399003	Reconeixement de crèdits		0	0
188	2013	G1055	362455	Ordinari	Aprovat	5	0
188	2013	G1055	362457	Ordinari	Aprovat	5	0
188	2013	G1055	362460	Ordinari	Aprovat	5.8	0
188	2013	G1055	362497	Ordinari	Aprovat	6.1	0
188	2013	G1055	362505	Ordinari	Aprovat	6.2	0
188	2013	G1055	362765	Ordinari	Aprovat	5	0
190	2012	G1055	362441	Ordinari	Matrícula d'Honor	10	0
190	2012	G1055	362442	Ordinari	Matrícula d'Honor	9.2	0
190	2012	G1055	362443	Ordinari	Aprovat	6.4	0
190	2012	G1055	362444	Ordinari	Matrícula d'Honor	10	0
190	2012	G1055	362446	Ordinari	Matrícula d'Honor	9.7	0
190	2012	G1055	362447	Ordinari	Aprovat	5.7	0
190	2012	G1055	362448	Ordinari	Notable	7	0
190	2012	G1055	362449	Ordinari	Excel·lent	9	0
190	2012	G1055	362450	Ordinari	Notable	8	0
190	2012	G1055	362451	Ordinari	Notable	7.1	0
190	2013	G1055	362452	Ordinari	Aprovat	5	0
190	2013	G1055	362453	Ordinari	Notable	8.3	0
190	2013	G1055	362454	Ordinari	Aprovat	5.8	0
190	2013	G1055	362456	Ordinari	Notable	7	0
190	2013	G1055	362458	Ordinari	Notable	7.5	0
190	2013	G1055	362459	Ordinari	Excel·lent	9	0
190	2013	G1055	362461	Ordinari	Aprovat	6.9	0
190	2013	G1055	362469	Ordinari	Aprovat	5.5	0
190	2014	G1055	362460	Ordinari	Notable	8.5	0
190	2014	G1055	362462	Ordinari	Notable	8	0
190	2014	G1055	362463	Ordinari	Notable	7.3	0
190	2014	G1055	362465	Ordinari	Notable	7	0
190	2014	G1055	362467	Ordinari	Notable	8	0
190	2014	G1055	362470	Ordinari	Notable	8.5	0
190	2014	G1055	362507	Ordinari	Notable	7	0
191	2009	G1055	362441	Ordinari	No presentat	0	0
191	2009	G1055	362442	Ordinari	Renúncia	0	0
191	2009	G1055	362443	Ordinari	No presentat	0	0
191	2009	G1055	362444	Ordinari	No presentat	0	0
191	2009	G1055	362446	Ordinari	No presentat	0	0
191	2009	G1055	362447	Ordinari	No presentat	0	0
191	2009	G1055	362448	Ordinari	No presentat	0	0
191	2009	G1055	362449	Ordinari	No presentat	0	0
191	2009	G1055	362450	Ordinari	No presentat	0	0
191	2009	G1055	362451	Ordinari	No presentat	0	0
192	2009	G1055	362441	Ordinari	No presentat	0	0
192	2009	G1055	362444	Ordinari	No presentat	0	0
192	2009	G1055	362447	Ordinari	No presentat	0	0
192	2009	G1055	362449	Ordinari	No presentat	0	0
192	2009	G1055	362450	Ordinari	No presentat	0	0
192	2009	G1055	362451	Ordinari	No presentat	0	0
198	2010	G1055	362441	Ordinari	Aprovat	6.7	0
198	2010	G1055	362442	Ordinari	Excel·lent	9	0
198	2010	G1055	362443	Reconeixement d'estudis previs	Aprovat	6	0
198	2010	G1055	362444	Ordinari	Aprovat	6.1	0
198	2010	G1055	362446	Ordinari	Aprovat	6	0
198	2010	G1055	362447	Ordinari	Suspens	2	0
198	2010	G1055	362448	Ordinari	Notable	7.5	0
198	2010	G1055	362449	Ordinari	Aprovat	5.5	0
198	2010	G1055	362450	Ordinari	No presentat	0	6.5
198	2010	G1055	362451	Ordinari	Aprovat	6	0
198	2011	G1055	362447	Ordinari	Aprovat	5.3	0
198	2011	G1055	362452	Ordinari	Aprovat	5.5	0
198	2011	G1055	362453	Ordinari	Aprovat	5.3	0
198	2011	G1055	362456	Ordinari	Notable	8	0
198	2011	G1055	362458	Ordinari	Notable	8.5	0
198	2011	G1055	362459	Reconeixement d'estudis previs	Notable	8	0
198	2011	G1055	362461	Ordinari	Excel·lent	9	0
198	2011	G1055	362469	Ordinari	Notable	7.5	0
198	2012	G1055	362454	Ordinari	Excel·lent	9	0
198	2012	G1055	362460	Ordinari	Aprovat	6.4	0
198	2012	G1055	362462	Ordinari	Notable	7	0
198	2012	G1055	362463	Ordinari	Aprovat	6.5	0
198	2012	G1055	362465	Reconeixement d'estudis previs	Aprovat	6	0
198	2012	G1055	362466	Ordinari	Notable	8.2	0
198	2012	G1055	362467	Ordinari	Aprovat	5	0
198	2012	G1055	362470	Ordinari	Aprovat	6	0
198	2012	G1055	362477	Ordinari	Notable	7.3	0
198	2012	G1055	362478	Ordinari	Notable	8.5	0
198	2013	G1055	362455	Ordinari	Aprovat	5.2	0
198	2013	G1055	362457	Ordinari	Aprovat	6.5	0
198	2013	G1055	362464	Ordinari	Notable	7.6	0
198	2013	G1055	362468	Ordinari	Notable	7	0
198	2013	G1055	362474	Ordinari	Aprovat	6	0
198	2013	G1055	362479	Ordinari	Notable	7.3	0
198	2013	G1055	362480	Ordinari	Notable	7	0
198	2013	G1055	362481	Ordinari	Excel·lent	9	0
198	2013	G1055	362491	Ordinari	Aprovat	6.5	0
198	2013	G1055	362496	Ordinari	Notable	7.8	0
198	2013	G1055	362498	Ordinari	Notable	7.5	0
198	2013	G1055	362507	Ordinari	Aprovat	6	0
198	2013	G1055	362765	Ordinari	Excel·lent	9	0
202	2009	G1055	362441	Ordinari	Suspens	4	7
202	2009	G1055	362442	Ordinari	Aprovat	5	0
202	2009	G1055	362443	Ordinari	Aprovat	5.3	0
202	2009	G1055	362444	Ordinari	Aprovat	6	0
202	2009	G1055	362446	Ordinari	No presentat	0	5
202	2009	G1055	362447	Ordinari	Suspens	3.5	0
202	2009	G1055	362448	Ordinari	No presentat	0	1.5
202	2009	G1055	362449	Ordinari	Suspens	3.5	5
202	2009	G1055	362450	Ordinari	Aprovat	6	0
202	2009	G1055	362451	Ordinari	Aprovat	5.1	0
202	2010	G1055	362447	Ordinari	No presentat	0	5
202	2010	G1055	362448	Ordinari	No presentat	0	0
202	2010	G1055	362452	Ordinari	No presentat	0	0
202	2010	G1055	362453	Ordinari	Suspens	2	0
202	2010	G1055	362454	Ordinari	No presentat	0	0
202	2010	G1055	362456	Ordinari	Suspens	3.3	0
202	2010	G1055	362458	Ordinari	Suspens	1.8	0
202	2010	G1055	362459	Ordinari	No presentat	0	0
202	2010	G1055	362461	Ordinari	No presentat	0	0
202	2010	G1055	362469	Ordinari	No presentat	0	0
202	2011	G1055	362448	Ordinari	Suspens	2	0
202	2011	G1055	362452	Ordinari	Aprovat	5	0
202	2011	G1055	362453	Ordinari	Suspens	3.6	0
202	2011	G1055	362454	Ordinari	No presentat	0	0
202	2011	G1055	362456	Ordinari	Aprovat	5	0
202	2011	G1055	362458	Ordinari	No presentat	0	0
202	2011	G1055	362459	Ordinari	No presentat	0	0
202	2011	G1055	362461	Ordinari	No presentat	0	0
202	2011	G1055	362469	Ordinari	No presentat	0	0
213	2010	G1055	362443	Ordinari	No presentat	0	0
213	2010	G1055	362444	Ordinari	No presentat	0	0
213	2010	G1055	362446	Ordinari	Aprovat	6.3	0
213	2010	G1055	362449	Ordinari	No presentat	0	0
213	2010	G1055	362450	Ordinari	No presentat	0	0
213	2010	G1055	362451	Ordinari	No presentat	0	0
216	2010	G1055	362441	Ordinari	Notable	7.8	0
216	2010	G1055	362442	Ordinari	No presentat	0	0
216	2010	G1055	362443	Ordinari	No presentat	0	0
216	2010	G1055	362444	Reconeixement d'estudis previs	Aprovat	5	0
216	2010	G1055	362446	Ordinari	No presentat	0	0
216	2010	G1055	362447	Reconeixement d'estudis previs	Aprovat	5	0
216	2010	G1055	362448	Ordinari	No presentat	0	0
216	2010	G1055	362449	Reconeixement d'estudis previs	Aprovat	6.5	0
216	2010	G1055	362450	Ordinari	No presentat	0	0
216	2010	G1055	362451	Reconeixement d'estudis previs	Aprovat	5	0
216	2010	G1055	362453	Ordinari	No presentat	0	0
216	2010	G1055	362454	Ordinari	Suspens	4.8	0
216	2010	G1055	362456	Ordinari	No presentat	0	0
216	2011	G1055	362442	Ordinari	No presentat	0	0
216	2011	G1055	362443	Ordinari	No presentat	0	0
216	2011	G1055	362446	Ordinari	No presentat	0	0
216	2011	G1055	362448	Ordinari	No presentat	0	0
216	2011	G1055	362450	Ordinari	No presentat	0	0
216	2011	G1055	362453	Ordinari	No presentat	0	0
216	2011	G1055	362454	Ordinari	No presentat	0	0
216	2011	G1055	362456	Ordinari	No presentat	0	0
216	2011	G1055	362466	Ordinari	No presentat	0	0
216	2011	G1055	362507	Ordinari	Suspens	0	0
218	2012	G1055	362441	Reconeixement d'estudis previs	Notable	8	0
218	2012	G1055	362444	Ordinari	Aprovat	5	0
218	2012	G1055	362446	Ordinari	Aprovat	6	0
218	2012	G1055	362447	Ordinari	Aprovat	5	0
218	2012	G1055	362448	Ordinari	Aprovat	6	0
218	2012	G1055	362449	Ordinari	Aprovat	5	0
218	2012	G1055	362450	Ordinari	Aprovat	5	0
218	2012	G1055	362451	Ordinari	Aprovat	5.6	0
218	2013	G1055	362442	Ordinari	Suspens	2	0
218	2013	G1055	362443	Reconeixement d'estudis previs	Aprovat	6	0
218	2013	G1055	362452	Ordinari	Aprovat	6	0
218	2013	G1055	362453	Ordinari	Aprovat	6	0
218	2013	G1055	362454	Ordinari	Suspens	4.5	0
218	2013	G1055	362456	Ordinari	Aprovat	6.9	0
218	2013	G1055	362459	Ordinari	Suspens	1	0
218	2013	G1055	362461	Ordinari	Aprovat	5	0
218	2013	G1055	362469	Ordinari	Suspens	0	0
218	2014	G1055	362442	Ordinari	Excel·lent	9	0
218	2014	G1055	362454	Ordinari	Notable	7	0
218	2014	G1055	362459	Ordinari	Aprovat	6	0
218	2014	G1055	362466	Reconeixement d'estudis previs	Aprovat	6.7	0
218	2014	G1055	362467	Reconeixement d'estudis previs	Aprovat	6.7	0
218	2014	G1055	362469	Ordinari	Aprovat	6	0
219	2009	G1055	362441	Ordinari	Aprovat	6.9	0
219	2009	G1055	362442	Ordinari	Aprovat	6.8	0
219	2009	G1055	362443	Reconeixement d'estudis previs	Aprovat	6	0
219	2009	G1055	362444	Ordinari	Suspens	4.2	6.3
219	2009	G1055	362446	Ordinari	Suspens	3	5
219	2009	G1055	362447	Ordinari	Aprovat	6.2	0
219	2009	G1055	362448	Ordinari	No presentat	0	6
219	2009	G1055	362449	Ordinari	Notable	7	0
219	2009	G1055	362450	Ordinari	Aprovat	6	0
219	2009	G1055	362451	Ordinari	No presentat	0	5
219	2010	G1055	362452	Ordinari	Aprovat	5	0
219	2010	G1055	362453	Ordinari	Aprovat	6.1	0
219	2010	G1055	362454	Ordinari	Suspens	4.5	8.2
219	2010	G1055	362456	Ordinari	Notable	7	0
219	2010	G1055	362458	Ordinari	Aprovat	6.3	0
219	2010	G1055	362459	Ordinari	Notable	7	0
219	2010	G1055	362461	Ordinari	Notable	7	0
219	2010	G1055	362469	Ordinari	Suspens	3.5	5
219	2011	G1055	362460	Ordinari	Suspens	4	6
219	2011	G1055	362462	Ordinari	Aprovat	6.7	0
219	2011	G1055	362463	Ordinari	Excel·lent	9	0
219	2011	G1055	362465	Ordinari	Aprovat	6.8	0
219	2011	G1055	362466	Ordinari	Aprovat	6.5	0
219	2011	G1055	362467	Ordinari	Excel·lent	9.5	0
219	2011	G1055	362470	Ordinari	Notable	7.2	0
219	2011	G1055	362503	Ordinari	Matrícula d'Honor	10	0
219	2011	G1055	362507	Ordinari	Aprovat	6.7	0
219	2012	G1055	362455	Ordinari	Aprovat	5	0
219	2012	G1055	362457	Ordinari	Aprovat	6.5	0
219	2012	G1055	362464	Ordinari	Aprovat	6	0
219	2012	G1055	362468	Ordinari	Notable	8	0
219	2012	G1055	362481	Ordinari	Notable	7.5	0
219	2012	G1055	362486	Ordinari	Notable	8	0
219	2012	G1055	362491	Ordinari	Aprovat	6.5	0
219	2012	G1055	362496	Ordinari	Aprovat	6.9	0
219	2012	G1055	362500	Ordinari	Notable	7	0
219	2012	G1055	362502	Ordinari	Aprovat	6	0
219	2012	G1055	362504	Ordinari	Excel·lent	9	0
219	2012	G1055	362765	Ordinari	Notable	7.5	0
219	2012	G1055	362766	Rec. Enseny propi i Exp. Professional		0	0
220	2010	G1055	362441	Rec. Enseny propi i Exp. Professional		0	0
220	2010	G1055	362442	Ordinari	Aprovat	5.6	0
220	2010	G1055	362443	Ordinari	Suspens	3	6.6
220	2010	G1055	362444	Ordinari	Suspens	4	6
220	2010	G1055	362446	Ordinari	Suspens	3.6	3
220	2010	G1055	362447	Ordinari	Suspens	0	0
220	2010	G1055	362448	Ordinari	Suspens	3	6
220	2010	G1055	362449	Rec. Enseny propi i Exp. Professional		0	0
220	2010	G1055	362450	Ordinari	No presentat	0	0
220	2010	G1055	362451	Ordinari	No presentat	0	5
220	2011	G1055	362446	Ordinari	Aprovat	5	0
220	2011	G1055	362447	Ordinari	Aprovat	6.3	0
220	2011	G1055	362450	Ordinari	Suspens	4	0
220	2011	G1055	362452	Ordinari	Aprovat	5	0
220	2011	G1055	362454	Ordinari	Suspens	1.6	0
220	2011	G1055	362456	Ordinari	Aprovat	5.2	0
220	2011	G1055	362458	Ordinari	Aprovat	6	0
220	2011	G1055	362459	Ordinari	Notable	7	0
220	2011	G1055	362461	Ordinari	Aprovat	5.5	0
220	2011	G1055	362469	Ordinari	Aprovat	6	0
220	2012	G1055	362450	Ordinari	Aprovat	5	0
220	2012	G1055	362453	Rec. Enseny propi i Exp. Professional		0	0
220	2012	G1055	362454	Ordinari	Aprovat	5	0
220	2012	G1055	362460	Ordinari	Notable	8.1	0
220	2012	G1055	362462	Ordinari	Suspens	4.6	0
220	2012	G1055	362465	Ordinari	Suspens	3.5	0
220	2012	G1055	362466	Ordinari	Suspens	3	0
220	2012	G1055	362467	Ordinari	Aprovat	5.7	0
220	2012	G1055	362470	Ordinari	Aprovat	5.8	0
220	2012	G1055	362503	Rec. Enseny propi i Exp. Professional		0	0
220	2013	G1055	362455	Ordinari	Aprovat	6.3	0
220	2013	G1055	362457	Ordinari	Aprovat	5.5	0
220	2013	G1055	362457	Ordinari	Suspens	1.3	0
220	2013	G1055	362462	Ordinari	Aprovat	5	0
220	2013	G1055	362463	Ordinari	Aprovat	5	0
220	2013	G1055	362464	Ordinari	Aprovat	6.7	0
220	2013	G1055	362465	Ordinari	Aprovat	5.4	0
220	2013	G1055	362466	Ordinari	Aprovat	6.1	0
220	2013	G1055	362468	Ordinari	Aprovat	5.5	0
220	2013	G1055	362486	Ordinari	Aprovat	5	0
220	2013	G1055	362496	Ordinari	Aprovat	6.6	0
220	2013	G1055	362502	Rec. Enseny propi i Exp. Professional		0	0
220	2013	G1055	362504	Rec. Enseny propi i Exp. Professional		0	0
220	2013	G1055	362506	Rec. Enseny propi i Exp. Professional		0	0
220	2013	G1055	362507	Ordinari	No presentat	0	0
220	2013	G1055	364616	Ordinari	Aprovat	6	0
220	2014	G1055	362473	Ordinari	No presentat	0	0
220	2014	G1055	362481	Febrer	No presentat	0	0
220	2014	G1055	362481	Ordinari	Suspens	0	0
220	2014	G1055	362488	Ordinari	No presentat	0	0
220	2014	G1055	362498	Febrer	No presentat	0	0
220	2014	G1055	362498	Ordinari	No presentat	0	0
220	2014	G1055	362507	Ordinari	Aprovat	5	0
220	2014	G1055	362765	Febrer	No presentat	0	0
220	2014	G1055	362765	Ordinari	No presentat	0	0
224	2010	G1055	362441	Ordinari	Suspens	4.9	0
224	2010	G1055	362442	Ordinari	Suspens	3.8	7
224	2010	G1055	362443	Ordinari	No presentat	0	5.4
[truncated: 86,253 more rows]
